# Supplementary material for: Comparative Evolutionary Patterns of Burkholderia cenocepacia and B. multivorans During Chronic Co-infection of a Cystic Fibrosis Patient Lung
Source: Front Microbiol. 2020 Sep 25;11:574626. doi: 10.3389/fmicb.2020.574626 (PMC7545829; doi:10.3389/fmicb.2020.574626)
Supplement: Supplementary Table S1 — List of the whole genome sequences of Bcc isolates used in the present study for comparative genomic analyses. The isolation year and country are indicated as well as the multi-locus sequence typing (MLST). CS – cepacia syndrome. [file Data_Sheet_2.zip]

Archive with 7 entries (7 files):
- Table S1.DOCX
- Table S2.XLSX
- Table S3.XLSX
- Table S4.XLSX
- Table S5.XLSX
- Table S6.XLSX
- Table S7.XLSX
