# Supplementary material for: Comparative Evolutionary Patterns of Burkholderia cenocepacia and B. multivorans During Chronic Co-infection of a Cystic Fibrosis Patient Lung
Source: Front Microbiol. 2020 Sep 25;11:574626. doi: 10.3389/fmicb.2020.574626 (PMC7545829; doi:10.3389/fmicb.2020.574626)
Supplement: Supplementary Table S1 — List of the whole genome sequences of Bcc isolates used in the present study for comparative genomic analyses. The isolation year and country are indicated as well as the multi-locus sequence typing (MLST). CS – cepacia syndrome. [file Data_Sheet_2.zip › Table S2.XLSX]

## Sheet: Metadata
Table S2 Metadata information of the studied clonal variants sequentially ordered based on the isolation date; details on genomic assembly and functional annotation are shown as well as the in silico MLST profiles.
Patient	Isolate signature	Bcc species	Isolation date	Months after the beggining (exact number) considering IST419 as the first	In silico MLST profiles								Isolate signature	Genomic and assembly features					Annotation features
					Bcc complex profile/sequence type	atpD	altB	gyrB	recA	lepA	phaC	trpB		No. of contigs/Scaffolds	size of Largest contig	Genome size (bp)	GC content (%)	N50	No. of contigs/Scaffolds	no. of bases	no. of CDS	no. of genes	no. of misc_RNA	no. of tmRNA	no. of tRNA
Patient J who died with cepacia syndrome	IST419	B. multivorans	1998-02-26	0	836	9	50	169	81	409	96	133	IST419	76	1301193	6480509	67.13	522894	76	6480509	5793	5879	23	1	62
	IST424	B. multivorans	1998-06-04	3.22368	836	9	50	169	81	409	96	133	IST424	52	569474	6456751	67.15	332277	52	6456751	5764	5844	23	1	56
	IST439	B. cenocepacia IIIA	1999-01-30	11.1184	218	132	157	186	14	11	6	79	IST439	3	3562400	7629436	67.45	3006387	3	7629436	6848	6960	26	1	85
	IST453	B. multivorans	1999-07-19	16.7105	836	9	50	169	81	409	96	133	IST453	52	672568	6454872	67.15	287972	52	6454872	5743	5824	23	1	57
	IST455A	B. multivorans	2000-02-01	23.1908	836	9	50	169	81	409	96	133	IST455A	54	580992	6454417	67.15	287947	54	6454417	5768	5846	22	1	55
	IST455B	B. multivorans	2000-02-01	23.1908	836	9	50	169	81	409	96	133	IST455B	56	586375	6452626	67.15	369692	56	6452626	5768	5847	22	1	56
	IST461	B. multivorans	2000-04-04	25.2632	836	9	50	169	81	409	96	133	IST461	25	6456554	6563785	67.02	6456554	25	6563785	5910	6004	19	1	74
	IST495A	B. multivorans	2001-05-29	39.0789	836	9	50	169	81	409	96	133	IST495A	29	3303134	6588994	66.99	3303134	29	6588994	5947	6047	21	1	78
	IST495B	B. multivorans	2001-05-29	39.0789	836	9	50	169	81	409	96	133	IST495B	68	516717	6446002	67.15	264147	68	6446002	5763	5838	23	1	51
	IST4103	B. cenocepacia IIIA	2001-07-24	40.9211	218	132	157	186	14	11	6	79	IST4103	70	833489	7530272	67.45	228859	70	7530272	6783	6891	31	1	76
	IST4110	B. cenocepacia IIIA	2001-09-25	42.9934	218	132	157	186	14	11	6	79	IST4110	69	833746	7515247	67.5	238796	69	7515247	6761	6868	32	1	74
	IST4112	B. cenocepacia IIIA	2001-10-11	43.5197	218	132	157	186	14	11	6	79	IST4112	56	1001610	7518224	67.5	238702	56	7518224	6761	6866	33	1	71
	IST4113	B. cenocepacia IIIA	2001-11-06	44.375	218	132	157	186	14	11	6	79	IST4113	58	717001	7522815	67.48	261934	58	7522815	6764	6871	33	1	73
	IST4119	B. multivorans	2002-01-22	46.9079	836	9	50	169	81	409	96	133	IST4119	85	326140	5815930	67.16	131227	85	5815930	5182	5260	25	1	52
	IST4116A	B. cenocepacia IIIA	2002-02-11	47.5658	218	132	157	186	14	11	6	79	IST4116A	53	1280982	7520933	67.5	271233	53	7520933	6761	6861	31	1	68
	IST4116B	B. cenocepacia IIIA	2002-02-11	47.5658	218	132	157	186	14	11	6	79	IST4116B	51	834294	7520477	67.51	279425	51	7520477	6756	6856	31	1	68
	IST4131	B. cenocepacia IIIA	2002-02-26	48.0592	218	132	157	186	14	11	6	79	IST4131	46	1002283	7521433	67.5	294867	46	7521433	6758	6861	31	1	71
	IST4129	B. cenocepacia IIIA	2002-03-26	48.9803	218	132	157	186	14	11	6	79	IST4129	34	916088	6495866	67.41	447237	34	6495868	5870	5972	29	1	72
	IST4130	B. cenocepacia IIIA	2002-05-14	50.5921	218	132	157	186	14	11	6	79	IST4130	54	1001482	7519966	67.5	278379	54	7519966	6760	6863	32	1	70
	IST4134	B. cenocepacia IIIA	2002-07-02	52.2039	218	132	157	186	14	11	6	79	IST4134	54	834246	7525013	67.48	261934	54	7525013	6770	6875	31	1	73
											bc	Minimum		3	717001	6495866	67.41	228859	3	6495868	5870	5972	26	1	68
												Average		49.8182	1.16524e+06	7.43815e+06	67.48	527978	49.8182	7.43815e+06	6690.18	6794.91	30.9091	1	72.8182
												Median		54	916088	7520933	67.5	271233	54	7520933	6761	6866	31	1	70.5
												Maximum		70	3562400	7629436	67.51	3006387	70	7629436	6848	6960	33	1	85
											bm	Minimum		25	326140	5815930	66.99	131227	25	5815930	5182	5260	19	1	51
												Average		55.2222	1.59035e+06	6412654	67.1167	1.32843e+06	55.2222	6412654	5737.56	5821	22.3333	1	60.1111
												Median		54	586375	6454872	67.15	332277	54	6454872	5768	5846	23	1	56
												Maximum		85	6456554	6588994	67.16	6456554	85	6588994	5947	6047	25	1	78
