# Supplementary material for: Comparative Evolutionary Patterns of Burkholderia cenocepacia and B. multivorans During Chronic Co-infection of a Cystic Fibrosis Patient Lung
Source: Front Microbiol. 2020 Sep 25;11:574626. doi: 10.3389/fmicb.2020.574626 (PMC7545829; doi:10.3389/fmicb.2020.574626)
Supplement: Supplementary Table S1 — List of the whole genome sequences of Bcc isolates used in the present study for comparative genomic analyses. The isolation year and country are indicated as well as the multi-locus sequence typing (MLST). CS – cepacia syndrome. [file Data_Sheet_2.zip › Table S3.XLSX]

## Sheet: Tabel.S3_BcenGIs&GiST32
Table S3 Published genomic islands (Holden et al., 2009; Graindorge et al., 2012; Nunvar et al., 2017) present in B. cenocepacia J2315 and ST32 and their eventual presence in B. cenocepacia IST439 and B. multivorans IST419.
Reference	Chromosome	Genomic island	size (Kb)	Original Cooridinates in J2315		integration site	GC %	Presence (+)/absence (-) in Bc_IST439	Presence (+)/absence (-) in Bm_IST419	Functional note
				START	STOP
Holden, M.T., Seth-Smith, H.M., Crossman, L.C., Sebaihia, M., Bentley, S.D., Cerdeno-Tarraga, A.M., et al. (2009). The genome of Burkholderia cenocepacia J2315, an epidemic pathogen of cystic fibrosis patients. Journal of Bacteriology 191(1), 261-277. doi: 10.1128/JB.01230-08.	Chromosome 1
		BcenGI1	25	100361	125265	tRNA Arg	68.5	-	-	Prophage, contains a group II intron; similar to ϕK96243 from B. pseudomallei K96243
		BcenGI2	16.4	188011	204429	tRNA Ala	55.7	-	-	ICE element similar to GI11 in B. pseudomallei K96243
		BcenGI3	13.1	449978	463082	-	56.5	-	-	Miscellaneous island, possible remnant, contains type I restriction modification system (BCAL0414, BCAL0418, and BCAL0420)
		BcenGI4	4.2	1032360	1036537	tRNA Met	42.8	-	-	Miscellaneous island, contains three CDSs of possible plasmid origin; similar island in B. vietnamiensis G4
		BcenGI5	92.8	1222566	1315385	-	60.3	-	-	Miscellaneous island, contains miscellaneous metabolism, including glycosyltransferase (BCAL1147), polysaccharide deacetylase (BCAL1148), putative O-antigen acetylase (BCAL1191), possible hydroxybenzoate degradation components (BCAL1151 to BCAL1162), fusaric acid resistance-family transporter (BCAL1176 to BCAL1178), and glycerate kinase (BCAL1181)
		BcenGI6	43.2	1402882	1437088	tRNA Arg	58.8	-	-	Miscellaneous island
		BcenGI7	37.7	1728919	1766584	BCAL1558	62.9	-	-	Prophage, Mu-like
		BcenGI8	121.9	2738065	2859923	BCAL2601	61.4	-	-	Miscellaneous island, contains miscellaneous metabolism including D-lactate dehydrogenase (BCAL2487) and putative O-antigen acetylase (BCAL2519), glutathione S-transferase (BCAL2539), 3- isopropylmalate dehydratase (BCAL2542 and BCAL2543), MFS transporter (BCAL2525 and BCAL2545), ABC transporter (BCAL2573 to BCAL2576), and nitrilase (BCAL2585)
		BcenGI9	16.3	3241588	3257909	tmRNA	62.8	-	-	Miscellaneous island, phage origins, possible phage remnant
		BcenGI10	6.3	3368693	3375006	tRNA Gly	59.4	-	-	Miscellaneous island, inserted into divergent region
	Chromosome 2
		BcenGI11 - entire cci_GI	44.1	290291	334378	-	62	+	+	Cenocepacia island, contains arsenic resistance (BCAM0233 to BCAM0235), antibiotic resistance (BCAM0237A), ion and sulfate family transporter (BCAM0238 and BCAM0281), and stress response CDSs (BCAM0276 and BCAM0278)
		BcenGI12	46.8	1140183	1186975	tRNA Sec	63.2	+	+	Prophage
		BcenGI13	46.2	2091701	2137922	BCAM1874	54.3	+	+	Prophage
	Chromosome 3
		BcenGI14	36.7	573207	609954	-	62.8	+	+	Prophage BcepMu
Nunvar, J., Capek, V., Fiser, K., Fila, L., and Drevinek, P. (2017). What matters in chronic Burkholderia cenocepacia infection in cystic fibrosis: Insights from comparative genomics. PLOS Pathogens 13(12), e1006762. doi: 10.1371/journal.ppat.1006762.	Chromosome 1		length	start	end
		GiST32-01	36,238	3811949	25,440	-	-	-	-	Genes as transposases, hypothetical proteins
		GiST32-02	91,371	261,509	352,880	-	-	-	-	Genes as metabolic enzymes (various), conjugal transfer proteins, transcriptional regulators, MGE nucleases, hypothetical proteins
		GiST32-03	24,474	1,933,309	1,957,783	-	-	-	-	Genes as transposases, hypothetical proteins
		GiST32-04	28,516	3,049,973	3,078,489	-	-	-	-	Genes as type I R-M systém, transposases, hypothetical proteins
		GiST32-05	113,931	3,288,957	3,402,888	-	-	-	-	Genes as metabolic enzymes (various), transporters, conjugal transfer proteins, transcriptional regulators, MGE nucleases, hypothetical proteins
		GiST32-06	33,426	3,531,047	3,564,473	-	-	-	-	Genes as carbohydrate metabolism proteins, transposases, hypothetical proteins
	Chromosome 2
		GiST32-07	15,256	49,520	64,776	-	-	-	-	Genes as transcriptional regulators, transposases, hypothetical proteins
		GiST32-08	12,279	574,223	586,502	-	-	-	-	Genes as hypothetical proteins
		GiST32-09	21,087	1,170,849	1,191,936	-	-	-	-	Genes as transposases, hypothetical proteins
		GiST32-10	44,101	1,728,875	1,772,976	-	-	-	-	Genes as cation transporters, conjugal transfer proteins, transcriptional regulators, hypothetical proteins
		GiST32-11	92,710	2,544,158	2,636,868	-	-	-	-	Genes as metabolic enzymes (various), transporters, transcriptional regulators, hypothetical proteins
	Chromosome 3
		GiST32-12	183,688	96,353	280,041	-	-	+	±	Genes as metabolic enzymes (various), transporters, transcriptional regulators, hypothetical proteins
		GiST32-13	21,693	371,242	392,935	-	-	+	±	Genes as metabolic enzymes (various), transporters
		GiST32-14	14,254	975,331	989,585	-	-	-	-	Genes as transposases
	Plasmid
		GiST32-15	77,659	142,679	28,394	-	-	-	-	Genes as transporters, histidine kinases, transposases, hypothetical proteins
		GiST32-16	27,948	44,927	72,875	-	-	-	-	Genes as copper metabolism proteins, transporters, transcriptional regulators, MGE nucleases, hypothetical proteins
	All the Genomic islands, previously published (Holden et al., 2009b; Graindorge et al., 2012; Nunvar et al., 2017), from B. cenocepacia strains J2315 and ST32 and their presence in our reference clones of B. cenocepacia IST439 and B. multivorans IST419. Hits above 90% query length and/or 95% sequence identity were considered as present (+); Hits below 40% query length and/or 70% sequence identity…
