# Supplementary material for: Comparative Evolutionary Patterns of Burkholderia cenocepacia and B. multivorans During Chronic Co-infection of a Cystic Fibrosis Patient Lung
Source: Front Microbiol. 2020 Sep 25;11:574626. doi: 10.3389/fmicb.2020.574626 (PMC7545829; doi:10.3389/fmicb.2020.574626)
Supplement: Supplementary Table S1 — List of the whole genome sequences of Bcc isolates used in the present study for comparative genomic analyses. The isolation year and country are indicated as well as the multi-locus sequence typing (MLST). CS – cepacia syndrome. [file Data_Sheet_2.zip › Table S4.XLSX]

## Sheet: BcenST218GIs
Table S4 BcenST218_GIs as Genomic islands of B. cenocepacia IST439 and their presence in B. multivorans IST419, B. cenocepacia J2315 and ST32, B. multivorans ATCC_17616 and ATCC_BAA-247.
GI prediction/verification method	Chromosome	Genomic island	size (Kb)	Original Cooridinates in IST439		integration site	GC %	Presence (+)/absence (-) in Bm_IST419	Presence (+)/absence (-) in Bc_J2315	Presence (+)/absence (-) in Bc_ST32	Presence (+)/absence (-) in Bm_ATCC_17616	Presence (+)/absence (-) in Bm_ATCC_BAA-247	Functional note
				START	STOP
	Chromosome 1
IslandViewer, manually curated/confirmed		BcenST218_GI1	29.69	86458	116148	tRNA Arg and tRNA Met	63.5	-	-	+	-	-	Miscellaneous island, contains flanked regions homologous to B. cenocepacia J2315 and 13.6 Kb unique Prophage CP4-57 that contains IntA Prophage integrase and its AlpA regulatory proteins as well as other genes encode 9 hypothetical proteins,
IslandViewer, manually curated/confirmed		BcenST218_GI2	52.11	1328969	1381083	tRNA Arg	63.5	-	-	-	-	-	Miscellaneous island, contains flanked regions homologous to B. cenocepacia J2315 and 49.4 Kb unique Miscellaneous DNA region that contains putative formate transporter 1, FocA, Ubiquinone/menaquinone biosynthesis C-methyltransferase UbiE, and Nitrate regulatory protein, NasR, putative integrase as well as other genes encode 20 hypothetical proteins,
IslandViewer, manually curated/confirmed		BcenST218_GI3	31.29	1388801	1420087	tRNA Pro	57.5	-	-	-	-	-	Miscellaneous region that contains 27.6 unique regions which has 12 genes of putative proteins, two assembly and one integrase proteins of Prophage CPS-53 and Putative transposon Tn552 DNA-invertase bin3
IslandViewer, manually curated/confirmed		BcenST218_GI4	59.19	1942750	2001939	tRNA Lys	61.5	-	±	±	-	-	Miscellaneous region that contains some homologous genes to J2315 but involves 21.8 Kb unique region. It involves several genes encoding proteins associated with surface polysaccharides and its biosynthesis and other regulatory proteins. It has several transposases and IS2 transposase TnpB.
IslandViewer, manually curated/confirmed		BcenST218_GI5	42.7	2563426	2606123	tRNA Arg	64.8	-	-	-	-	±	Unique bacteriophage P2, GpU, GPD, GpE, and Tail_P2_I
IslandViewer, manually curated/confirmed		BcenST218_GI6	21.69	2753693	2775382	tRNA Val	57.8	-	±	±	-	-	Mobile genomic endonuclease - MGE nucleases and proteins of putative transmembrane anti-sigma factor
IslandViewer, manually curated/confirmed		BcenST218_GI7	20.64	3329766	3350403	tRNA Met	60.03	±	±	±	-	-	Miscellaneous island, contains flanked regions homologous to B. cenocepacia J2315 and 5.7 Kb unique region Phage proteins, Succinyl-CoA ligases, transcriptional regulators, and other hypothetical membrane proteins
	Chromosome 2
Manually prediction due to its specificty		BcenST218_GI8	18.55	5453264	5471815	-	67.17	-	-	-	-	-	Unique region that involves genes associated with Trancription regulation and metabolism of organic compounds and inorganic compounds
IslandViewer, manually curated/confirmed		BcenST218_GI9	53.7	5593173	5646850	-	61	-	±	±	-	-	IS2 transposase TnpB and other Transposases inserted within several Type IV secretion system protein and other porin proteins
	Chromosome 3
Manually prediction due to its specificty		BcenST218_GI10	19.8	6788287	6808083	-	67.35	-	-	-	-	-	Unique region that involves genes associated with metabolism, ABC transporters, MDR protiens, transcriptions rgulators and hypothetical proteins
Manually prediction due to its specificty		BcenST218_GI11	41.33	6810787	6852114	-	62.5	-	-	-	-	-	Unique region that involves genes associated with metabolism, Flagellar biosynthesis/assembly proteins, and hypothetical membrane proteins
Manually prediction due to its specificty		BcenST218_GI12	191.93	6941321	7133249	-	69.35	-	-	+	±	±	Unique region that involves genes associated with metabolism,Transcription, transporters, and hypothetical proteins
Manually prediction due to its specificty		BcenST218_GI13	12.22	7227847	7240067	-	66.8	+	-	+	+	+	Unique region that involves genes associated with metabolism,Transcription, transporters, and hypothetical proteins
Manually prediction due to its specificty		BcenST218_GI14	21.55	7508984	7530535	-	67.8	-	-	+	-	-	Unique region that involves genes associated with metabolism,Transcriptionr regulators, efflux transporters, and hypothetical proteins
	All the Genomic islands, BcenST218_GIs, from B. cenocepacia strains IST439 and their presence in other references. BcenST218_GIs were delineated as contigous DNA regions over 10 Kbp present in our reference IST439 while at least absent in the closest clone B. cenocepacia J2315. Hits above 90% query length and/or 95% sequence identity were considered as present (+); Hits below 40% query length and…
