# Supplementary material for: Comparative Evolutionary Patterns of Burkholderia cenocepacia and B. multivorans During Chronic Co-infection of a Cystic Fibrosis Patient Lung
Source: Front Microbiol. 2020 Sep 25;11:574626. doi: 10.3389/fmicb.2020.574626 (PMC7545829; doi:10.3389/fmicb.2020.574626)
Supplement: Supplementary Table S1 — List of the whole genome sequences of Bcc isolates used in the present study for comparative genomic analyses. The isolation year and country are indicated as well as the multi-locus sequence typing (MLST). CS – cepacia syndrome. [file Data_Sheet_2.zip › Table S5.XLSX]

## Sheet: BmST836_GIs
Table S5 BmST836_GIs as Genomic islands of B. multivorans IST419 and their presence in B. cenocepacia IST439, B. cenocepacia J2315 and ST32, B. multivorans ATCC_17616 and ATCC_BAA-247.
GI prediction/verification method	Chromosome	Genomic island	size (Kb)	Original Cooridinates in IST419		integration site	GC %	Presence (+)/absence (-) in Bc_IST439	Presence (+)/absence (-) in Bc_J2315	Presence (+)/absence (-) in Bc_ST32	Presence (+)/absence (-) in Bm_ATCC_17616	Presence (+)/absence (-) in Bm_ATCC_BAA-247	Functional note
				START	STOP
	Chromosome 1
IslandViewer, manually curated/confirmed		BmST836_GI1	38.53	349334	387865	tRNA Thr, tRNA Gly, and tRNA Met	59.58	-	±	±	-	-	Miscellaneous island, contains 27.6 Kb unique region with several transposases and Prophage, genes encode/act as recombination/transcriptional regulator, transporters, histidine kinase, Transporters, DNA-repair enzymes, type VI secretion-associated protein, cytochrome C related proteins, copper resistance protein CopC, others involved in metabolisms and several hypothetical proteins
IslandViewer, manually curated/confirmed		BmST836_GI2	11.45	866447	877900	tRNA Ser	56.9	-	-	-	-	-	Bacteriophage GP29 together with LysR family transcriptional regulator and other hypothetical proteins
IslandViewer, manually curated/confirmed		BmST836_GI3	19.32	1018078	1037398	-	61.3	-	-	-	-	±	Prophage CP4-57 with lambda family phage portal proteins, virulence-associated E family proteins, XRE family transcriptional regulator, other hypothetical proteins
IslandViewer, manually curated/confirmed		BmST836_GI4	17.6	1050200	1067800	tRNA Ser	59.5	-	-	-	-	-	Bacteriophage P2, GPU, Tail_P2_I, and hypothetical proteins
IslandViewer, manually curated/confirmed		BmST836_GI5	28.98	1170793	1199777	tRNA Leu	61.35	-	-	-	-	-	Prophage that has 10.2 Kb unique DNA involving transposases, XRE family transcriptional regulator, NAD-dependent epimerase/dehydratase, 2'-5' RNA ligase, and other hypothetical proteins
IslandViewer, manually curated/confirmed		BmST836_GI6	17.28	1728503	1745784	tRNA Val	61.3	-	-	-	-	-	Miscellaneous island, contains 10.3 Kb unique Prophage and region with MerR family transcriptional regulator, antibiotic biosynthesis monooxygenase, lipoproteins involved in metabolisms and other hypothetical proteins
IslandViewer, manually curated/confirmed		BmST836_GI7	31549	1913167	1944716	tRNA Pro and tRNA Arg	61.1	-	-	-	-	±	Miscellaneous island, with LysR family transcriptional regulator, NAD-dependent epimerase/dehydratase, other transposases and genes involved in metabolisms and other hypothetical proteins
IslandViewer, manually curated/confirmed		BmST836_GI8	14.04	1951739	1965780	tRNA Pro	62.5	-	-	-	-	-	Putative prophage that has putative bacteriophage proteins, putative exported phage proteins, Phage antirepressor protein KilAC domain protein, Arc-like DNA binding domain protein, mannosyl-glycoprotein endo-beta-N-acetylglucosamidase, and several hypothetical proteins
IslandViewer, manually curated/confirmed		BmST836_GI9	12.5	1975107	1987609	tRNA Pro	60.57	-	-	-	-	-	Putative prophage that has putative exported phage proteins, Phage antirepressor proteins, exonuclease VIII, integrase family protein, CsbD family protein, entericidin EcnAB, catalase and several hypothetical proteins
IslandViewer, manually curated/confirmed		BmST836_GI10	17.2	2408556	2425760	-	58.1	-	-	-	-	-	Miscellaneous island, contains miscellaneous metabolism, including glycosyltransferases, polysaccharide deacetylases, putative O-antigen acetylase, ABC-2 type transporter, polysaccharide biosynthesis protein CapD, General stress protein A, and two hypothetical proteins
IslandViewer, manually curated/confirmed		BmST836_GI11	31.44	3011171	3042608	tRNA Leu	60.55	-	-	-	-	-	Miscellaneous island, has transposase IS4 and Prophage proteins, and contains enoyl-CoA hydratase, LysR family transcriptional regulators, N,N-dimethylformamidase beta subunit, aminotransferases, FMN-dependent alpha-hydroxy acid dehydrogenases, major facilitator transporters, galactonate dehydratase, Stress responsive A/B Barrel Domain protein, and several hypothetical proteins
IslandViewer, manually curated/confirmed		BmST836_GI12	20.05	3339286	3359339	-	57.3	-	-	-	±	±	bacteriophage GP29 associated proteins with 4 ImpA family type VI secretion-associated proteins, DotU family type IV/VI secretion system protein, and two hypothetical protiens
	Chromosome 2
IslandViewer, manually curated/confirmed		BmST836_GI13	44.53	3808183	3852711	-	64.57	-	-	-	-	-	Miscellaneous island with two transposases, and contains miscellaneous DNA, including OmpA/MotB domain-containing protein, NADPH-dependent FMN reductase, ATP-dependent proteases ATP-binding subunit ClpX, S-(hydroxymethyl)glutathione dehydrogenase/class III alcohol dehydrogenases, AraC family transcriptional regulators, acetyl-CoA acetyltransferases, LysR family transcriptional regulators, glucose…
IslandViewer, manually curated/confirmed		BmST836_GI14	13.12	5211528	5224649	-	64.2	-	-	-	-	-	Prophage
IslandViewer, manually curated/confirmed		BmST836_GI15	30.28	5321097	5351374	-	61.75	-	-	-	-	-	Miscellaneous island with Bacteriophage P2; GpU, GpE, and other related genes, Transposases; IS116/IS110/IS902 family protein, transposase IS3/IS911 family protein, transposase mutator type, transposase IS66, and IS66 Orf2 family protein, tRNA_anti-like protein, XRE family transcriptional regulator, transcriptional activator Ogr/delta, zinc finger CHC2-family protein, LysR family transcriptional …
IslandViewer, manually curated/confirmed		BmST836_GI16	22.42	5737734	5760149	-	64.7	-	-	-	-	-	Miscellaneous island with transposases mutator type, adhesin, PpiC-type peptidyl-prolyl cis-trans isomerases, and hypothetical proteins
	Chromosome 3
Manually prediction due to its specificty … it has several contigs; starting from Sc 24 to the end		BmST836_GI17	117.7	6362788	6480500			-	-	-	-	-	Miscellaneous island with several contigs that might be false prediction
