# Supplementary material for: Comparative Evolutionary Patterns of Burkholderia cenocepacia and B. multivorans During Chronic Co-infection of a Cystic Fibrosis Patient Lung
Source: Front Microbiol. 2020 Sep 25;11:574626. doi: 10.3389/fmicb.2020.574626 (PMC7545829; doi:10.3389/fmicb.2020.574626)
Supplement: Supplementary Table S1 — List of the whole genome sequences of Bcc isolates used in the present study for comparative genomic analyses. The isolation year and country are indicated as well as the multi-locus sequence typing (MLST). CS – cepacia syndrome. [file Data_Sheet_2.zip › Table S6.XLSX]

## Sheet: printed_ord
Table S6 List of mutations found among B. cenocepacia clonal variants. All mutated genes were grouped to predicted gene functions (COG). Isolates are chronologically ordered as indicated in Fig. 1. A – GATK pipeline and B – SAMtools/BCFtools toolbox.								presence and type of mutation in each isolate of B. cenocepacia
Gene locus	Gene prediction, Annotation	COG category	COG Symbol	B. cenocepacia J2315 homolog	B. multivorans ATCC_17616 homolog	Mutation effect	Predicted functional effect and impact	IST4103	IST4110	IST4112	IST4113	IST4116A	IST4116B	IST4131	IST4129	IST4130	IST4134
Cellular Processes and Signaling
IST439_01755	wbiI/capD/wbqV, UDP-N-acetyl-alpha-D-glucosamine C6 dehydratase / nucleotide sugar epimerase/dehydratase	Cell wall/membrane/envelope biogenesis	M	BCAL3119	Bmul_2504 / BMULJ_RS03625	Leu493Pro	CDS: missense variant, moderate			SNP AB	SNP AB		SNP AB
IST439_01755	wbiI/capD, UDP-N-acetyl-alpha-D-glucosamine C6 dehydratase / nucleotide sugar epimerase/dehydratase	Cell wall/membrane/envelope biogenesis	M	BCAL3119	Bmul_2504 / BMULJ_RS03625	Glu487Lys	CDS: missense variant, moderate		SNP AB			SNP AB		SNP AB	SNP AB	SNP AB	SNP AB
IST439_01871	wbbL/mshA_1, D-inositol 3-phosphate glycosyltransferase	Cell wall/membrane/envelope biogenesis	M	-	-	Tyr150His	CDS: missense variant, moderate			SNP AB	SNP AB
IST439_05843	bceR/cotSA, Spore coat protein SA	Cell wall/membrane/envelope biogenesis	M	BCAM1008	Bmul_4608 / BMULJ_RS19505	Phe362Val	CDS: missense variant, moderate	SNP AB
IST439_02709	fliK, Flagellar hook-length control protein	Cell motility	N	BCAL0520	-	Ala96_Thr97del (-5bp)	CDS: frameshift variant, moderate		INDEL A
IST439_02709	fliK, Flagellar hook-length control protein	Cell motility	N	BCAL0520	-	Thr99_Ala100del (-5bp)	CDS: frameshift variant, moderate		INDEL B
IST439_01743	ureE, Urease accessory protein UreE	Post-translational modification, protein turnover, and chaperones	O	BCAL3107	Bmul_2491 / BMULJ_RS03690	Asp201_His202del	CDS: frameshift variant, high							INDEL A
IST439_01499	zraR_2, Transcriptional regulatory protein ZraR / sigma-54 interacting response regulator protein	Signal transduction mechanisms	T	BCAL1011	Bmul_2164 / BMULJ_RS05385	Leu363Pro	CDS: missense variant, moderate										SNP AB
IST439_06597	fgrL/yycG_3, Sensor histidine kinase YycG/Two-component regulatory system	Signal transduction mechanisms	T	BCAS0619	Bmul_5359 / BMULJ_RS30790	Val176Met	CDS: missense variant, moderate		SNP AB			SNP AB		SNP AB		SNP AB	SNP AB
IST439_06759	todS, Sensor histidine kinase TodS	Signal transduction mechanisms	T	BCAS0708	-	Thr161Ile	CDS: missense variant, moderate									SNP AB
IST439_01028	emrA, Multidrug export protein EmrA	Defense mechanisms	V	BCAL1511	Bmul_1751 / BMULJ_RS07395	Ala254Gly	CDS: missense variant, moderate	SNP AB
IST439_01475	Putative (ABC transporter) multidrug export ATP-binding/permease membrane protein	Defense mechanisms	V	BCAL1039	Bmul_2146 / BMULJ_RS05495	Gln347*	CDS: stop gained, High	SNP AB	SNP AB	SNP AB	SNP AB	SNP AB	SNP AB	SNP AB	SNP AB	SNP AB	SNP AB
IST439_04198	penA, Beta-lactamase precursor	Defense mechanisms	V	BCAM2165	Bmul_3689 / BMULJ_RS24095	Asp262Gly	CDS: missense variant, moderate			SNP AB	SNP AB		SNP AB
Information Storage and Processing
IST439_00705	hisS, Histidine-tRNA ligase / histidyl-tRNA synthetase	Translation, ribosomal structure and biogenesis	J	BCAL1883	Bmul_1464 / BMULJ_RS08840	Arg204Cys	CDS: missense variant, moderate					SNP AB			SNP AB	SNP AB
IST439_00910	bpeR/envR/tetR, TetR family regulatory protein / HTH-type transcriptional regulator TtgR	Transcription	K	BCAL2823	Bmul_0687	Cys63Arg	CDS: missense variant, moderate			SNP AB	SNP AB		SNP AB
IST439_00910	bpeR/envR/tetR, TetR family regulatory protein / HTH-type transcriptional regulator TtgR	Transcription	K	BCAL2823	Bmul_0687	Gly196Asp	CDS: missense variant, moderate		SNP AB			SNP AB		SNP AB	SNP AB	SNP AB	SNP AB
IST439_00910	bpeR/envR/tetR, TetR family regulatory protein / HTH-type transcriptional regulator TtgR	Transcription	K	BCAL2823	Bmul_0687	Lys113fs (-57bp)	CDS: frameshift variant, high	INDEL B
IST439_00921	rbsR, Ribose operon repressor	Transcription	K	BCAL1660	Bmul_1628 / BMULJ_RS08025	Val287Asp	CDS: missense variant, moderate	SNP AB	SNP AB	SNP AB	SNP AB	SNP AB	SNP AB	SNP AB	SNP AB	SNP AB	SNP AB
IST439_01925	oxyR, Hydrogen peroxide-inducible genes activator / oxidative stress regulatory protein	Transcription	K	BCAL3301	Bmul_2661 / BMULJ_RS02880	Ser53Arg	CDS: missense variant, moderate		SNP AB			SNP AB		SNP AB	SNP AB	SNP AB	SNP AB
IST439_02295	rpoC, DNA-directed RNA polymerase subunit beta	Transcription	K	BCAL0227	Bmul_0242 / BMULJ_RS15055	Tyr669Cys	CDS: missense variant, moderate	SNP AB	SNP AB	SNP AB	SNP AB	SNP AB	SNP AB	SNP AB	SNP AB	SNP AB	SNP AB
IST439_02296	rpoB, DNA-directed RNA polymerase subunit beta	Transcription	K	BCAL0226	Bmul_0241 / BMULJ_RS15060	Ser613Pro	CDS: missense variant, moderate								SNP AB
IST439_02593	prtR, putative transmembrane anti-sigma factor	Transcription	K	BCAL3479	Bmul_0008 / BMULJ_RS00310	Asp15Tyr	CDS: missense variant, moderate	SNP AB
IST439_04244	acoR_2, Acetoin catabolism regulatory protein	Transcription	K	BCAM2211	Bmul_3641 / BMULJ_RS24350	Pro599_Ala601del	CDS: frameshift variant, moderate			INDEL AB	INDEL AB		INDEL AB
IST439_05266	cynR-13, LysR family regulatory protein / HTH-type transcriptional regulator CynR	Transcription	K	BCAM0421	Bmul_5195 / BMULJ_RS16620	Lys259Glu	CDS: missense variant, moderate		SNP AB			SNP AB		SNP AB	SNP AB	SNP AB	SNP AB
IST439_05755	rpoD/sigE, RNA polymerase sigma factor RpoD	Transcription	K	BCAM0918	Bmul_4813 / BMULJ_RS18520	Arg167Thr	CDS: missense variant, moderate	SNP AB	SNP AB	SNP AB	SNP AB	SNP AB	SNP AB	SNP AB	SNP AB	SNP AB	SNP AB
IST439_06446	YdcR_5, putative HTH-type transcriptional regulator YdcR / GntR family	Transcription	K	BCAS0024 / BCAM0920	Bmul_6146 / BMULJ_RS26905	Leu300Gln	CDS: missense variant, moderate		SNP AB
IST439_06699	rutR_3, HTH-type transcriptional regulator RutR / TetR family	Transcription	K	BCAS0007	Bmul_6158 / BMULJ_RS26845	Thr49Ala	CDS: missense variant, moderate						SNP AB
IST439_06667	yhaO/NOPBF, putative metallophosphoesterase YhaO / putative calcineurin-like phosphoesterase family protein	Replication, recombination and repair	L	BCAS0748	Bmul_5337 / BMULJ_RS30925	Gly153Trp	CDS: missense variant, moderate		SNP AB			SNP AB		SNP AB		SNP AB	SNP AB
Metabolism
IST439_01911	hmpA, Flavohemoprotein	Energy production and conversion	C	BCAL3285	Bmul_2649 / BMULJ_RS02940	Asp337Glu	CDS: missense variant, moderate		SNP AB			SNP AB		SNP AB	SNP AB	SNP AB	SNP AB
IST439_02838	2-oxoacid ferredoxin oxidoreductase	Energy production and conversion	C	BCAL0650	Bmul_0357 / BMULJ_RS14475	Val1062Leu	CDS: missense variant, moderate		SNP AB			SNP AB		SNP AB	SNP AB	SNP AB	SNP AB
IST439_00975	fliY_1, Cystine-binding periplasmic protein	Amino acid transport and metabolism	E	BCAL1610	Bmul_1679 / BMULJ_RS07760	Asp13Gly	CDS: missense variant, moderate	SNP AB	SNP AB	SNP AB	SNP AB	SNP AB	SNP AB	SNP AB	SNP AB	SNP AB	SNP AB
IST439_01981	artP/glnQ, Arginine transporter ATP-binding subunit / Glutamine transport ATP-binding protein GlnQ/ABC transporter-like protein	Amino acid transport and metabolism	E	-	Bmul_2711	Gln136*	CDS: stop gained, High	SNP AB	SNP AB	SNP AB	SNP AB	SNP AB	SNP AB	SNP AB	SNP AB	SNP AB	SNP AB
IST439_05824	asd, Aspartate-semialdehyde dehydrogenase	Amino acid transport and metabolism	E	BCAM0986	Bmul_4626 / BMULJ_RS19415	Leu105His/Pro	CDS: missense variant, moderate										SNP AB
IST439_01622	add/ADA, Adenine deaminase	Nucleotide transport and metabolism	F	BCAL2989	Bmul_2376 / BMULJ_RS04320	Val116Ile	CDS: missense variant, moderate								SNP AB
IST439_01686	pgl, 6-phosphogluconolactonase	Carbohydrate transport and metabolism	G	BCAL3043	Bmul_2432 / BMULJ_RS03990	Ala113Gly	CDS: missense variant, moderate		SNP AB
IST439_05703	BceL/ynfM_4, major facilitator superfamily protein / Inner membrane transport protein YnfM	Carbohydrate transport and metabolism	G	BCAM0865	Bmul_4909 / BMULJ_RS18035	Thr117Ala	CDS: missense variant, moderate		SNP AB			SNP AB		SNP AB	SNP AB	SNP AB	SNP AB
IST439_06741	dhaK, Dihydroxyacetone kinase	Carbohydrate transport and metabolism	G	BCAS0051	Bmul_6137 / BMULJ_RS26950	Ala235Val	CDS: missense variant, moderate			SNP AB
IST439_00216	sulP/dauA/cynT, putative sulfate transporter / C4-dicarboxylic acid transporter DauA	Inorganic ion transport and metabolism	P	BCAL2353	Bmul_1019 / BMULJ_RS11160	Leu61Pro	CDS: missense variant, moderate		SNP AB			SNP AB		SNP AB	SNP AB	SNP AB	SNP AB
IST439_00883	orbA, Ornibactin receptor / Ferrichrome-iron receptor precursor / TonB-dependent siderophore receptor	Inorganic ion transport and metabolism	P	BCAL1700	Bmul_1594 / BMULJ_RS08185	Ser382Leu	CDS: missense variant, moderate			SNP AB	SNP AB		SNP AB
IST439_05233	phoA_2, Alkaline phosphatase 4 precursor	Inorganic ion transport and metabolism	P	BCAM0390	-	Arg458Gly	CDS: missense variant, moderate			SNP B				SNP B
IST439_00884	pvdA, L-ornithine 5-monooxygenase	Secondary metabolites biosynthesis, transport, and catabolism	Q	BCAL1699	Bmul_1595 / BMULJ_RS08180	Ser450fs (-1bp, G)	CDS: frameshift variant, high				INDEL B
IST439_00884	pvdA, L-ornithine 5-monooxygenase	Secondary metabolites biosynthesis, transport, and catabolism	Q	BCAL1699	Bmul_1595 / BMULJ_RS08180	Val449fs (-1a)	CDS: frameshift variant, high			INDEL AB	INDEL AB		INDEL AB
IST439_00884	pvdA, L-ornithine 5-monooxygenase	Secondary metabolites biosynthesis, transport, and catabolism	Q	BCAL1699	Bmul_1595 / BMULJ_RS08180	Val449Leu	CDS: missense variant, moderate			SNP AB	SNP AB		SNP AB
IST439_01356	mdcE, Malonate decarboxylase gamma subunit / Malonyl-S-ACP:biotin-protein carboxyltransferase MADD	Secondary metabolites biosynthesis, transport, and catabolism	Q	BCAL1243	Bmul_2047 / BMULJ_RS05985	Asp67Glu	CDS: missense variant, moderate		SNP AB			SNP AB		SNP AB	SNP AB	SNP AB	SNP AB
IST439_02887	mlaE, putative phospholipid ABC transporter permease protein MlaE	Secondary metabolites biosynthesis, transport, and catabolism	Q	BCAL0697	Bmul_0403 / BMULJ_RS14240	Leu31_Ala32del	CDS: frameshift variant, moderate							INDEL AB
IST439_04949	pcaC, 4-Carboxymuconolactone decarboxylase family protein	Secondary metabolites biosynthesis, transport, and catabolism	Q	BCAM0062	Bmul_5284 / BMULJ_RS16180	Ser52Arg	CDS: missense variant, moderate	SNP AB	SNP AB	SNP AB	SNP AB	SNP AB	SNP AB	SNP AB	SNP AB	SNP AB	SNP AB
IST439_06912	tauD/tfdA, Taurine catabolism dioxygenase TauD, TfdA family	Secondary metabolites biosynthesis, transport, and catabolism	Q	BCAS0205	-	Arg137Pro	CDS: missense variant, moderate	SNP AB
Poorly characterized
		General function prediction only / undefined	R
IST439_00207	Hypothetical protein / putative transmembrane protein	Function unknown	S	BCAL2362	-	Ala213fs (-40bp)	CDS: frameshift variant, high			INDEL AB	INDEL B
IST439_00383	rpfE, Hypothetical protein / putative Regulatory (signal peptide protein), RpfE	Function unknown	S	BCAL2187	Bmul_1155 / BMULJ_RS10430	Glu305_Leu316del (-35bp)	CDS: frameshift variant, moderate	INDEL B	INDEL B	INDEL B	INDEL B	INDEL B	INDEL B	INDEL B	INDEL B	INDEL B	INDEL B
IST439_00383	rpfE, Hypothetical protein / putative Regulatory (signal peptide protein), RpfE	Function unknown	S	BCAL2187	Bmul_1155 / BMULJ_RS10430	Leu301_Ala312del (-35)	CDS: frameshift variant, moderate	INDEL A	INDEL A	INDEL A	INDEL A	INDEL A	INDEL A	INDEL A	INDEL A	INDEL A	INDEL A
IST439_00764	Hypothetical protein	Function unknown	S	BCAL1825	Bmul_1508 / BMULJ_RS08615	Val35Ala	CDS: missense variant, moderate				SNP AB
IST439_00951	Hypothetical Cytosolic protein	Function unknown	S	BCAL1630	Bmul_1658 / BMULJ_RS07875	Asp140Asn	CDS: missense variant, moderate	SNP AB	SNP AB	SNP AB	SNP AB	SNP AB	SNP AB	SNP AB	SNP AB	SNP AB	SNP AB
IST439_01003	Hypothetical membrane protein / Putative Tad-like Flp pilus-assembly	Function unknown	S	BCAL1535	-	Leu232Gln	CDS: missense variant, moderate	SNP AB
IST439_01261	Hypothetical protein	Function unknown	S	-	-	Thr137Ile	CDS: missense variant, moderate	SNP AB
IST439_01472	Hypothetical membrane protein	Function unknown	S	BCAL1042	Bmul_2143 / BMULJ_RS05510	His130Pro	CDS: missense variant, moderate			SNP AB
IST439_01761	Hypothetical protein / HAD superfamily hydrolase-like protein involved in OAg biosynthetic process	Function unknown	S	-	Bmul_2510	Thr116Pro	CDS: missense variant, moderate	SNP AB	SNP AB	SNP AB	SNP AB	SNP AB	SNP AB	SNP AB	SNP AB	SNP AB	SNP AB
IST439_02890	Putative lipoprotein / ABC transporter auxiliary component-like protein	Function unknown	S	BCAL0700	Bmul_0406 / BMULJ_RS14225	Leu197fs (-2bp_GC)	CDS: frameshift variant, high					INDEL AB			INDEL AB	INDEL AB
IST439_03324	lptF/yjgP, Putative permease / Lipopolysaccharide export system permease protein LptF	Function unknown	S	BCAL2677	Bmul_0827 / BMULJ_RS12115	Thr67Met	CDS: missense variant, moderate			SNP AB	SNP AB		SNP AB
IST439_03496	ycbX, Putative sulfure-carrier protein / MOSC domain-containing protein	Function unknown	S	BCAM1384	Bmul_4341 / BMULJ_RS20830	Thr124Ala	CDS: missense variant, moderate	SNP AB	SNP AB	SNP AB	SNP AB	SNP AB	SNP AB	SNP AB	SNP AB	SNP AB	SNP AB
IST439_05619	Hypothetical protein	Function unknown	S	-	-	Gln1070Arg	CDS: missense variant, moderate	SNP AB
IST439_06941	ytfT, Putative ABC transporter / Inner membrane ABC transporter permease protein YtfT	Function unknown	S	BCAS0231	Bmul_5961 / BMULJ_RS27845	Ala275Val	CDS: missense variant, moderate			SNP B				SNP B
Intergenic
IST439_00155---IST439_00156	rhlE2, putative ATP-dependent RNA helicase 2 --- gluQ, glutamyl-Q tRNA(Asp) synthetase	Replication, recombination and repair --- Translation, ribosomal structure and biogenesis	L/J	BCAL2412 --- BCAL2411	Bmul_0961 --- Bmul_0962		IG: (16/160 bp upstream CDS), modifier	INDEL B
IST439_02253---IST439_02254	yedY, putative sulfite oxidase subunit YedY --- ccsA, putative cytochrome c biogenesis protein	Function unknown --- Post-translational modification, protein turnover, and chaperones	S/O	BCAL0269 --- BCAL0268	Bmul_0284 --- Bmul_0283		IG: (96/63 bp upstream CDS), modifier	SNP AB
IST439_02458---IST439_02459	gdsL, hypothetical lipolytic enzyme, GdsL --- ydgJ, putative oxidoreductase YdgJ, Gfo idh MocA family	Amino acid transport and metabolism --- Cell wall/membrane/envelope biogenesis	E/M	BCAL0078 --- BCAL0079			IG: (16/160 bp upstream CDS), modifier			INDEL A	INDEL A		INDEL A
IST439_02458---IST439_02459	gdsL, hypothetical lipolytic enzyme, GdsL --- ydgJ, putative oxidoreductase YdgJ, Gfo idh MocA family	Amino acid transport and metabolism --- Cell wall/membrane/envelope biogenesis	E/M	BCAL0078 --- BCAL0079			IG: (16/160 bp upstream CDS), modifier			INDEL B	INDEL B		INDEL B
IST439_02458---IST439_02459	gdsL, hypothetical lipolytic enzyme, GdsL --- ydgJ, putative oxidoreductase YdgJ, Gfo idh MocA family	Amino acid transport and metabolism --- Cell wall/membrane/envelope biogenesis	E/M	BCAL0078 --- BCAL0079			IG: (16/160 bp upstream CDS), modifier						INDEL A
IST439_03477---IST439_03478	hpaR, homoprotocatechuate degradative operon repressor/Organic hydroperoxide resistance transcriptional regulator ---- hpaG, 5-carbozymethyl-2-hydroxymuconate delta-isomerase/ Homoprotocatechuate catabolism bifunctional isomerase/decarboxylase	Transcription --- Secondary metabolites biosynthesis, transport, and catabolism	K/Q	BCAM1365 --- BCAM1366			IG: (146/8 bp upstream CDS), modifier	SNP AB	SNP AB	SNP AB	SNP AB	SNP AB	SNP AB	SNP AB	SNP AB	SNP AB	SNP AB
IST439_04393---IST439_04394	Putative aminoacrylate hydrolase RutD --- Endo-1,4-beta-xylanase Z precursor	Function unknown --- Function unknown	S/S	BCAM2357 --- BCAM2358			IG: (56/2 bp upstream CDS), modifier		SNP A			SNP A		SNP A	SNP A	SNP A	SNP A
IST439_04393---IST439_04394	Putative aminoacrylate hydrolase RutD --- Endo-1,4-beta-xylanase Z precursor	Function unknown --- Function unknown	S/S	BCAM2357 --- BCAM2358			IG: (56/2 bp upstream CDS), modifier		SNP B			SNP B		SNP B	SNP B	SNP B	SNP B
IST439_04885---IST439_04886	NADPH-dependent FMN reductase --- ecfJ, RNA polymerase sigma factor	Function unknown --- Transcription	S/K	BCAM2840 --- BCAM0001			IG: (272/97 bp upstream CDS), modifier		SNP AB
IST439_04885---IST439_04886	NADPH-dependent FMN reductase --- ecfJ, RNA polymerase sigma factor	Function unknown --- Transcription	S/K	BCAM2840 --- BCAM0001			IG: (300/69 bp upstream CDS), modifier		SNP AB			SNP AB		SNP AB	SNP AB	SNP AB	SNP AB
IST439_05267---IST439_05268	Bacterial regulatory proteins, luxR family --- N-substituted formamide deformylase precursor	Transcription --- Function unknown	K/S	BCAM0422 --- BCAM0423			IG: (164/77 bp upstream CDS), modifier						SNP A
IST439_05267---IST439_05268	Bacterial regulatory proteins, luxR family --- N-substituted formamide deformylase precursor/putative amidohydrolase	Transcription --- Function unknown	K/S	BCAM0422 --- BCAM0423			IG: (164/77 bp upstream CDS), modifier						SNP B
IST439_06639---IST439_06640	hypothetical protein --- Peptide methionine sulfoxide reductase MsrB	Function unknown --- Post-translational modification, protein turnover, and chaperones	S/O	BCAS0723 --- BCAS0724	Bmul_5953 --- Bmul_5954		IG: (411/1161 bp upstream CDS), modifier	SNP AB
IST439_06931---IST439_06932	afcD, P-aminobenzoate N-oxygenase AurF --- shvR/afcC, Shiny variant regulator/Glycine cleavage system transcriptional activator	Transcription	./K	BCAS0224 --- BCAS0225			IG: (613/7 bp upstream CDS), modifier			SNP AB	SNP AB		SNP AB
Syn -- synonymous_variant
IST439_01260	Hypothetical protein	Function unknown	S	-	-	Asn76Asn	CDS: synonymous variant, low	SNP AB
IST439_02317	TetR family regulatory protein / HTH-type transcriptional repressor KstR2	Transcription	K	BCAL0210	-	Thr170Thr	CDS: synonymous variant, low	SNP AB	SNP AB	SNP AB	SNP AB	SNP AB	SNP AB	SNP AB	SNP AB	SNP AB	SNP AB
IST439_03670	hypothetical protein	Function unknown	S	BMA0973		Gly309Gly	CDS: synonymous variant, low								SNP AB
IST439_03883	Serine/threonine-protein kinase HipA	Function unknown	S	BCAM1766		Gly348Gly	CDS: synonymous variant, low			SNP AB	SNP AB		SNP AB
IST439_05127	L-glutamyl-[BtrI acyl-carrier protein] decarboxylase	Amino acid transport and metabolism	E	-		Gly106Gly	CDS: synonymous variant, low		SNP AB
IST439_05336	gapN_2, NADP-dependent glyceraldehyde-3-phosphate dehydrogenase	Energy production and conversion	C	BCAM0498		Gln173Gln	CDS: synonymous variant, low								SNP AB
IST439_06764	Alcohol dehydrogenase	Energy production and conversion	C	BCAS0075	Bmul_5179 / BMULJ_RS16700	Val197Val	CDS: synonymous variant, low	SNP AB	SNP AB	SNP AB	SNP AB	SNP AB	SNP AB	SNP AB		SNP AB	SNP AB

## Sheet: Sheet1
Table S6 List of mutations found among B. cenocepacia clonal variants. All mutated genes were grouped to predicted gene functions (COG). Isolates are chronologically ordered as indicated in Fig. 1. A – GATK pipeline and B – SAMtools/BCFtools toolbox.								presence and type of mutation in each isolate of B. cenocepacia
Gene locus	Gene prediction, Annotation	COG category	COG Symbol	B. cenocepacia J2315 homolog	B. multivorans ATCC_17616 homolog	Mutation effect	Predicted functional effect and impact	IST4103	IST4110	IST4112	IST4113	IST4116A	IST4116B	IST4131	IST4129	IST4130	IST4134
Cellular Processes and Signaling
IST439_01755	wbiI/capD/wbqV, UDP-N-acetyl-alpha-D-glucosamine C6 dehydratase / nucleotide sugar epimerase/dehydratase	Cell wall/membrane/envelope biogenesis	M	BCAL3119	Bmul_2504 / BMULJ_RS03625	Leu493Pro	CDS: missense variant, moderate			SNP AB	SNP AB		SNP AB
IST439_01755	wbiI/capD, UDP-N-acetyl-alpha-D-glucosamine C6 dehydratase / nucleotide sugar epimerase/dehydratase		M	BCAL3119	Bmul_2504 / BMULJ_RS03625	Glu487Lys	CDS: missense variant, moderate		SNP AB			SNP AB		SNP AB	SNP AB	SNP AB	SNP AB
IST439_01871	wbbL/mshA_1, D-inositol 3-phosphate glycosyltransferase		M	-	-	Tyr150His	CDS: missense variant, moderate			SNP AB	SNP AB
IST439_05843	bceR/cotSA, Spore coat protein SA		M	BCAM1008	Bmul_4608 / BMULJ_RS19505	Phe362Val	CDS: missense variant, moderate	SNP AB
IST439_02709	fliK, Flagellar hook-length control protein	Cell motility	N	BCAL0520	-	Ala96_Thr97del (-5bp)	CDS: frameshift variant, moderate		INDEL A
IST439_02709	fliK, Flagellar hook-length control protein		N	BCAL0520	-	Thr99_Ala100del (-5bp)	CDS: frameshift variant, moderate		INDEL B
IST439_01743	ureE, Urease accessory protein UreE	Post-translational modification, protein turnover, and chaperones	O	BCAL3107	Bmul_2491 / BMULJ_RS03690	Asp201_His202del	CDS: frameshift variant, high							INDEL A
IST439_01499	zraR_2, Transcriptional regulatory protein ZraR / sigma-54 interacting response regulator protein	Signal transduction mechanisms	T	BCAL1011	Bmul_2164 / BMULJ_RS05385	Leu363Pro	CDS: missense variant, moderate										SNP AB
IST439_06597	fgrL/yycG_3, Sensor histidine kinase YycG/Two-component regulatory system		T	BCAS0619	Bmul_5359 / BMULJ_RS30790	Val176Met	CDS: missense variant, moderate		SNP AB			SNP AB		SNP AB		SNP AB	SNP AB
IST439_06759	todS, Sensor histidine kinase TodS		T	BCAS0708	-	Thr161Ile	CDS: missense variant, moderate									SNP AB
IST439_01028	emrA, Multidrug export protein EmrA	Defense mechanisms	V	BCAL1511	Bmul_1751 / BMULJ_RS07395	Ala254Gly	CDS: missense variant, moderate	SNP AB
IST439_01475	Putative (ABC transporter) multidrug export ATP-binding/permease membrane protein		V	BCAL1039	Bmul_2146 / BMULJ_RS05495	Gln347*	CDS: stop gained, High	SNP AB	SNP AB	SNP AB	SNP AB	SNP AB	SNP AB	SNP AB	SNP AB	SNP AB	SNP AB
IST439_04198	penA, Beta-lactamase precursor		V	BCAM2165	Bmul_3689 / BMULJ_RS24095	Asp262Gly	CDS: missense variant, moderate			SNP AB	SNP AB		SNP AB
Information Storage and Processing
IST439_00705	hisS, Histidine-tRNA ligase / histidyl-tRNA synthetase	Translation, ribosomal structure and biogenesis	J	BCAL1883	Bmul_1464 / BMULJ_RS08840	Arg204Cys	CDS: missense variant, moderate					SNP AB			SNP AB	SNP AB
IST439_00910	bpeR/envR/tetR, TetR family regulatory protein / HTH-type transcriptional regulator TtgR	Transcription	K	BCAL2823	Bmul_0687	Cys63Arg	CDS: missense variant, moderate			SNP AB	SNP AB		SNP AB
IST439_00910	bpeR/envR/tetR, TetR family regulatory protein / HTH-type transcriptional regulator TtgR		K	BCAL2823	Bmul_0687	Gly196Asp	CDS: missense variant, moderate		SNP AB			SNP AB		SNP AB	SNP AB	SNP AB	SNP AB
IST439_00910	bpeR/envR/tetR, TetR family regulatory protein / HTH-type transcriptional regulator TtgR		K	BCAL2823	Bmul_0687	Lys113fs (-57bp)	CDS: frameshift variant, high	INDEL B
IST439_00921	rbsR, Ribose operon repressor		K	BCAL1660	Bmul_1628 / BMULJ_RS08025	Val287Asp	CDS: missense variant, moderate	SNP AB	SNP AB	SNP AB	SNP AB	SNP AB	SNP AB	SNP AB	SNP AB	SNP AB	SNP AB
IST439_01925	oxyR, Hydrogen peroxide-inducible genes activator / oxidative stress regulatory protein		K	BCAL3301	Bmul_2661 / BMULJ_RS02880	Ser53Arg	CDS: missense variant, moderate		SNP AB			SNP AB		SNP AB	SNP AB	SNP AB	SNP AB
IST439_02295	rpoC, DNA-directed RNA polymerase subunit beta		K	BCAL0227	Bmul_0242 / BMULJ_RS15055	Tyr669Cys	CDS: missense variant, moderate	SNP AB	SNP AB	SNP AB	SNP AB	SNP AB	SNP AB	SNP AB	SNP AB	SNP AB	SNP AB
IST439_02296	rpoB, DNA-directed RNA polymerase subunit beta		K	BCAL0226	Bmul_0241 / BMULJ_RS15060	Ser613Pro	CDS: missense variant, moderate								SNP AB
IST439_02593	prtR, putative transmembrane anti-sigma factor		K	BCAL3479	Bmul_0008 / BMULJ_RS00310	Asp15Tyr	CDS: missense variant, moderate	SNP AB
IST439_04244	acoR_2, Acetoin catabolism regulatory protein		K	BCAM2211	Bmul_3641 / BMULJ_RS24350	Pro599_Ala601del	CDS: frameshift variant, moderate			INDEL AB	INDEL AB		INDEL AB
IST439_05266	cynR-13, LysR family regulatory protein / HTH-type transcriptional regulator CynR		K	BCAM0421	Bmul_5195 / BMULJ_RS16620	Lys259Glu	CDS: missense variant, moderate		SNP AB			SNP AB		SNP AB	SNP AB	SNP AB	SNP AB
IST439_05755	rpoD/sigE, RNA polymerase sigma factor RpoD		K	BCAM0918	Bmul_4813 / BMULJ_RS18520	Arg167Thr	CDS: missense variant, moderate	SNP AB	SNP AB	SNP AB	SNP AB	SNP AB	SNP AB	SNP AB	SNP AB	SNP AB	SNP AB
IST439_06446	YdcR_5, putative HTH-type transcriptional regulator YdcR / GntR family		K	BCAS0024 / BCAM0920	Bmul_6146 / BMULJ_RS26905	Leu300Gln	CDS: missense variant, moderate		SNP AB
IST439_06699	rutR_3, HTH-type transcriptional regulator RutR / TetR family		K	BCAS0007	Bmul_6158 / BMULJ_RS26845	Thr49Ala	CDS: missense variant, moderate						SNP AB
IST439_06667	yhaO/NOPBF, putative metallophosphoesterase YhaO / putative calcineurin-like phosphoesterase family protein	Replication, recombination and repair	L	BCAS0748	Bmul_5337 / BMULJ_RS30925	Gly153Trp	CDS: missense variant, moderate		SNP AB			SNP AB		SNP AB		SNP AB	SNP AB
Metabolism
IST439_01911	hmpA, Flavohemoprotein	Energy production and conversion	C	BCAL3285	Bmul_2649 / BMULJ_RS02940	Asp337Glu	CDS: missense variant, moderate		SNP AB			SNP AB		SNP AB	SNP AB	SNP AB	SNP AB
IST439_02838	2-oxoacid ferredoxin oxidoreductase		C	BCAL0650	Bmul_0357 / BMULJ_RS14475	Val1062Leu	CDS: missense variant, moderate		SNP AB			SNP AB		SNP AB	SNP AB	SNP AB	SNP AB
IST439_00975	fliY_1, Cystine-binding periplasmic protein	Amino acid transport and metabolism	E	BCAL1610	Bmul_1679 / BMULJ_RS07760	Asp13Gly	CDS: missense variant, moderate	SNP AB	SNP AB	SNP AB	SNP AB	SNP AB	SNP AB	SNP AB	SNP AB	SNP AB	SNP AB
IST439_01981	artP/glnQ, Arginine transporter ATP-binding subunit / Glutamine transport ATP-binding protein GlnQ/ABC transporter-like protein		E	-	Bmul_2711	Gln136*	CDS: stop gained, High	SNP AB	SNP AB	SNP AB	SNP AB	SNP AB	SNP AB	SNP AB	SNP AB	SNP AB	SNP AB
IST439_05824	asd, Aspartate-semialdehyde dehydrogenase		E	BCAM0986	Bmul_4626 / BMULJ_RS19415	Leu105His/Pro	CDS: missense variant, moderate										SNP AB
IST439_01622	add/ADA, Adenine deaminase	Nucleotide transport and metabolism	F	BCAL2989	Bmul_2376 / BMULJ_RS04320	Val116Ile	CDS: missense variant, moderate								SNP AB
IST439_01686	pgl, 6-phosphogluconolactonase	Carbohydrate transport and metabolism	G	BCAL3043	Bmul_2432 / BMULJ_RS03990	Ala113Gly	CDS: missense variant, moderate		SNP AB
IST439_05703	BceL/ynfM_4, major facilitator superfamily protein / Inner membrane transport protein YnfM		G	BCAM0865	Bmul_4909 / BMULJ_RS18035	Thr117Ala	CDS: missense variant, moderate		SNP AB			SNP AB		SNP AB	SNP AB	SNP AB	SNP AB
IST439_06741	dhaK, Dihydroxyacetone kinase		G	BCAS0051	Bmul_6137 / BMULJ_RS26950	Ala235Val	CDS: missense variant, moderate			SNP AB
IST439_00216	sulP/dauA/cynT, putative sulfate transporter / C4-dicarboxylic acid transporter DauA	Inorganic ion transport and metabolism	P	BCAL2353	Bmul_1019 / BMULJ_RS11160	Leu61Pro	CDS: missense variant, moderate		SNP AB			SNP AB		SNP AB	SNP AB	SNP AB	SNP AB
IST439_00883	orbA, Ornibactin receptor / Ferrichrome-iron receptor precursor / TonB-dependent siderophore receptor		P	BCAL1700	Bmul_1594 / BMULJ_RS08185	Ser382Leu	CDS: missense variant, moderate			SNP AB	SNP AB		SNP AB
IST439_05233	phoA_2, Alkaline phosphatase 4 precursor		P	BCAM0390	-	Arg458Gly	CDS: missense variant, moderate			SNP B				SNP B
IST439_00884	pvdA, L-ornithine 5-monooxygenase	Secondary metabolites biosynthesis, transport, and catabolism	Q	BCAL1699	Bmul_1595 / BMULJ_RS08180	Ser450fs (-1bp, G)	CDS: frameshift variant, high				INDEL B
IST439_00884	pvdA, L-ornithine 5-monooxygenase		Q	BCAL1699	Bmul_1595 / BMULJ_RS08180	Val449fs (-1a)	CDS: frameshift variant, high			INDEL AB	INDEL AB		INDEL AB
IST439_00884	pvdA, L-ornithine 5-monooxygenase		Q	BCAL1699	Bmul_1595 / BMULJ_RS08180	Val449Leu	CDS: missense variant, moderate			SNP AB	SNP AB		SNP AB
IST439_01356	mdcE, Malonate decarboxylase gamma subunit / Malonyl-S-ACP:biotin-protein carboxyltransferase MADD		Q	BCAL1243	Bmul_2047 / BMULJ_RS05985	Asp67Glu	CDS: missense variant, moderate		SNP AB			SNP AB		SNP AB	SNP AB	SNP AB	SNP AB
IST439_02887	mlaE, putative phospholipid ABC transporter permease protein MlaE		Q	BCAL0697	Bmul_0403 / BMULJ_RS14240	Leu31_Ala32del	CDS: frameshift variant, moderate							INDEL AB
IST439_04949	pcaC, 4-Carboxymuconolactone decarboxylase family protein		Q	BCAM0062	Bmul_5284 / BMULJ_RS16180	Ser52Arg	CDS: missense variant, moderate	SNP AB	SNP AB	SNP AB	SNP AB	SNP AB	SNP AB	SNP AB	SNP AB	SNP AB	SNP AB
IST439_06912	tauD/tfdA, Taurine catabolism dioxygenase TauD, TfdA family		Q	BCAS0205	-	Arg137Pro	CDS: missense variant, moderate	SNP AB
Poorly characterized
		General function prediction only / undefined	R
IST439_00207	Hypothetical protein / putative transmembrane protein	Function unknown	S	BCAL2362	-	Ala213fs (-40bp)	CDS: frameshift variant, high			INDEL AB	INDEL B
IST439_00383	rpfE, Hypothetical protein / putative Regulatory (signal peptide protein), RpfE		S	BCAL2187	Bmul_1155 / BMULJ_RS10430	Glu305_Leu316del (-35bp)	CDS: frameshift variant, moderate	INDEL B	INDEL B	INDEL B	INDEL B	INDEL B	INDEL B	INDEL B	INDEL B	INDEL B	INDEL B
IST439_00383	rpfE, Hypothetical protein / putative Regulatory (signal peptide protein), RpfE		S	BCAL2187	Bmul_1155 / BMULJ_RS10430	Leu301_Ala312del (-35)	CDS: frameshift variant, moderate	INDEL A	INDEL A	INDEL A	INDEL A	INDEL A	INDEL A	INDEL A	INDEL A	INDEL A	INDEL A
IST439_00764	Hypothetical protein		S	BCAL1825	Bmul_1508 / BMULJ_RS08615	Val35Ala	CDS: missense variant, moderate				SNP AB
IST439_00951	Hypothetical Cytosolic protein		S	BCAL1630	Bmul_1658 / BMULJ_RS07875	Asp140Asn	CDS: missense variant, moderate	SNP AB	SNP AB	SNP AB	SNP AB	SNP AB	SNP AB	SNP AB	SNP AB	SNP AB	SNP AB
IST439_01003	Hypothetical membrane protein / Putative Tad-like Flp pilus-assembly		S	BCAL1535	-	Leu232Gln	CDS: missense variant, moderate	SNP AB
IST439_01261	Hypothetical protein		S	-	-	Thr137Ile	CDS: missense variant, moderate	SNP AB
IST439_01472	Hypothetical membrane protein		S	BCAL1042	Bmul_2143 / BMULJ_RS05510	His130Pro	CDS: missense variant, moderate			SNP AB
IST439_01761	Hypothetical protein / HAD superfamily hydrolase-like protein involved in OAg biosynthetic process		S	-	Bmul_2510	Thr116Pro	CDS: missense variant, moderate	SNP AB	SNP AB	SNP AB	SNP AB	SNP AB	SNP AB	SNP AB	SNP AB	SNP AB	SNP AB
IST439_02890	Putative lipoprotein / ABC transporter auxiliary component-like protein		S	BCAL0700	Bmul_0406 / BMULJ_RS14225	Leu197fs (-2bp_GC)	CDS: frameshift variant, high					INDEL AB			INDEL AB	INDEL AB
IST439_03324	lptF/yjgP, Putative permease / Lipopolysaccharide export system permease protein LptF		S	BCAL2677	Bmul_0827 / BMULJ_RS12115	Thr67Met	CDS: missense variant, moderate			SNP AB	SNP AB		SNP AB
IST439_03496	ycbX, Putative sulfure-carrier protein / MOSC domain-containing protein		S	BCAM1384	Bmul_4341 / BMULJ_RS20830	Thr124Ala	CDS: missense variant, moderate	SNP AB	SNP AB	SNP AB	SNP AB	SNP AB	SNP AB	SNP AB	SNP AB	SNP AB	SNP AB
IST439_05619	Hypothetical protein		S	-	-	Gln1070Arg	CDS: missense variant, moderate	SNP AB
IST439_06941	ytfT, Putative ABC transporter / Inner membrane ABC transporter permease protein YtfT		S	BCAS0231	Bmul_5961 / BMULJ_RS27845	Ala275Val	CDS: missense variant, moderate			SNP B				SNP B
Intergenic
IST439_00155---IST439_00156	rhlE2, putative ATP-dependent RNA helicase 2 --- gluQ, glutamyl-Q tRNA(Asp) synthetase	Replication, recombination and repair --- Translation, ribosomal structure and biogenesis	L/J	BCAL2412 --- BCAL2411	Bmul_0961 --- Bmul_0962		IG: (16/160 bp upstream CDS), modifier	INDEL B
IST439_02253---IST439_02254	yedY, putative sulfite oxidase subunit YedY --- ccsA, putative cytochrome c biogenesis protein	Function unknown --- Post-translational modification, protein turnover, and chaperones	S/O	BCAL0269 --- BCAL0268	Bmul_0284 --- Bmul_0283		IG: (96/63 bp upstream CDS), modifier	SNP AB
IST439_02458---IST439_02459	gdsL, hypothetical lipolytic enzyme, GdsL --- ydgJ, putative oxidoreductase YdgJ, Gfo idh MocA family	Amino acid transport and metabolism --- Cell wall/membrane/envelope biogenesis	E/M	BCAL0078 --- BCAL0079			IG: (16/160 bp upstream CDS), modifier			INDEL A	INDEL A		INDEL A
IST439_02458---IST439_02459	gdsL, hypothetical lipolytic enzyme, GdsL --- ydgJ, putative oxidoreductase YdgJ, Gfo idh MocA family	Amino acid transport and metabolism --- Cell wall/membrane/envelope biogenesis	E/M	BCAL0078 --- BCAL0079			IG: (16/160 bp upstream CDS), modifier			INDEL B	INDEL B		INDEL B
IST439_02458---IST439_02459	gdsL, hypothetical lipolytic enzyme, GdsL --- ydgJ, putative oxidoreductase YdgJ, Gfo idh MocA family	Amino acid transport and metabolism --- Cell wall/membrane/envelope biogenesis	E/M	BCAL0078 --- BCAL0079			IG: (16/160 bp upstream CDS), modifier						INDEL A
IST439_03477---IST439_03478	hpaR, homoprotocatechuate degradative operon repressor/Organic hydroperoxide resistance transcriptional regulator ---- hpaG, 5-carbozymethyl-2-hydroxymuconate delta-isomerase/ Homoprotocatechuate catabolism bifunctional isomerase/decarboxylase	Transcription --- Secondary metabolites biosynthesis, transport, and catabolism	K/Q	BCAM1365 --- BCAM1366			IG: (146/8 bp upstream CDS), modifier	SNP AB	SNP AB	SNP AB	SNP AB	SNP AB	SNP AB	SNP AB	SNP AB	SNP AB	SNP AB
IST439_04393---IST439_04394	Putative aminoacrylate hydrolase RutD --- Endo-1,4-beta-xylanase Z precursor	Function unknown --- Function unknown	S/S	BCAM2357 --- BCAM2358			IG: (56/2 bp upstream CDS), modifier		SNP A			SNP A		SNP A	SNP A	SNP A	SNP A
IST439_04393---IST439_04394	Putative aminoacrylate hydrolase RutD --- Endo-1,4-beta-xylanase Z precursor	Function unknown --- Function unknown	S/S	BCAM2357 --- BCAM2358			IG: (56/2 bp upstream CDS), modifier		SNP B			SNP B		SNP B	SNP B	SNP B	SNP B
IST439_04885---IST439_04886	NADPH-dependent FMN reductase --- ecfJ, RNA polymerase sigma factor	Function unknown --- Transcription	S/K	BCAM2840 --- BCAM0001			IG: (272/97 bp upstream CDS), modifier		SNP AB
IST439_04885---IST439_04886	NADPH-dependent FMN reductase --- ecfJ, RNA polymerase sigma factor	Function unknown --- Transcription	S/K	BCAM2840 --- BCAM0001			IG: (300/69 bp upstream CDS), modifier		SNP AB			SNP AB		SNP AB	SNP AB	SNP AB	SNP AB
IST439_05267---IST439_05268	Bacterial regulatory proteins, luxR family --- N-substituted formamide deformylase precursor	Transcription --- Function unknown	K/S	BCAM0422 --- BCAM0423			IG: (164/77 bp upstream CDS), modifier						SNP A
IST439_05267---IST439_05268	Bacterial regulatory proteins, luxR family --- N-substituted formamide deformylase precursor/putative amidohydrolase	Transcription --- Function unknown	K/S	BCAM0422 --- BCAM0423			IG: (164/77 bp upstream CDS), modifier						SNP B
IST439_06639---IST439_06640	hypothetical protein --- Peptide methionine sulfoxide reductase MsrB	Function unknown --- Post-translational modification, protein turnover, and chaperones	S/O	BCAS0723 --- BCAS0724	Bmul_5953 --- Bmul_5954		IG: (411/1161 bp upstream CDS), modifier	SNP AB
IST439_06931---IST439_06932	afcD, P-aminobenzoate N-oxygenase AurF --- shvR/afcC, Shiny variant regulator/Glycine cleavage system transcriptional activator	Transcription	./K	BCAS0224 --- BCAS0225			IG: (613/7 bp upstream CDS), modifier			SNP AB	SNP AB		SNP AB
Syn -- synonymous_variant
IST439_01260	Hypothetical protein	Function unknown	S	-	-	Asn76Asn	CDS: synonymous variant, low	SNP AB
IST439_02317	TetR family regulatory protein / HTH-type transcriptional repressor KstR2	Transcription	K	BCAL0210	-	Thr170Thr	CDS: synonymous variant, low	SNP AB	SNP AB	SNP AB	SNP AB	SNP AB	SNP AB	SNP AB	SNP AB	SNP AB	SNP AB
IST439_03670	hypothetical protein	Function unknown	S	BMA0973		Gly309Gly	CDS: synonymous variant, low								SNP AB
IST439_03883	Serine/threonine-protein kinase HipA		S	BCAM1766		Gly348Gly	CDS: synonymous variant, low			SNP AB	SNP AB		SNP AB
IST439_05127	L-glutamyl-[BtrI acyl-carrier protein] decarboxylase	Amino acid transport and metabolism	E	-		Gly106Gly	CDS: synonymous variant, low		SNP AB
IST439_05336	gapN_2, NADP-dependent glyceraldehyde-3-phosphate dehydrogenase	Energy production and conversion	C	BCAM0498		Gln173Gln	CDS: synonymous variant, low								SNP AB
IST439_06764	Alcohol dehydrogenase		C	BCAS0075	Bmul_5179 / BMULJ_RS16700	Val197Val	CDS: synonymous variant, low	SNP AB	SNP AB	SNP AB	SNP AB	SNP AB	SNP AB	SNP AB		SNP AB	SNP AB

## Sheet: Comprehensive_matrix
	Locus/Gene name	COG Symbol	IST4103	IST4110	IST4112	IST4113	IST4116A	IST4116B	IST4131	IST4129	IST4130	IST4134
	Cellular Processes and Signaling
	wbiI/capD	M
	wbiI/capD	M
	wbbL/mshA_1	M
	bceR/cotSA	M
	fliK	N
	fliK	N
	ureE	O
	zraR_2/BCAL1011	T
	fgrL/yycG_3/BCAS0619/Bmul__5359	T
	todS	T
	emrA,	V
	BCAL1039	V
	penA	V
	Information Storage and Processing
	hisS	J
	bpeR/envR/tetR	K
	bpeR/envR/tetR	K
	bpeR/envR/tetR	K
	rbsR	K
	oxyR	K
	rpoC	K
	rpoB	K
	prtR	K
	acoR_2/BCAM2211	K
	cynR-13/BCAM0421	K
	rpoD/sigE	K
	YdcR_5	K
	rutR_3/BCAS0007	K
	yhaO/NOPBF/BCAS0748	L
	Metabolism
	hmpA	C														CDS: missense variant, moderate
	BCAL0650	C														CDS: frameshift variant, High/moderate
	fliY_1/BCAL1610	E														IG: (INDEL), modifier
	artP/glnQ	E														IG: (SNP), modifier
	asd/BCAM0986	E														CDS: synonymous variant, low
	add/ADA/BCAL2989	F
	pgl/BCAL3043	G
	BceL/ynfM_4	G
	dhaK	G
	sulP/dauA/cynT	P
	orbA	P
	phoA_2/BCAM0390	P
	pvdA	Q
	pvdA	Q
	pvdA	Q
	mdcE/BCAL1243	Q
	mlaE	Q
	pcaC	Q
	tauD/tfdA	Q
	Poorly characterized
	BCAL2362	S
	rpfE/BCAL2187	S
	rpfE/BCAL2187	S
	BCAL1825	S
	BCAL1630	S
	BCAL1535	S
	Hypothetical protein	S
	BCAL1042	S
	Bmul_2510	S
	BCAL0700	S
	lptF/yjgP/BCAL2677	S
	ycbX/BCAM1384	S
	Hypothetical protein	S
	ytfT/BCAS0231	S
	IG -- Intergenic
	rhlE2/BCAL2412 --- gluQ/BCAL2411	L/J
	yedY/BCAL0269 --- ccsA/BCAL0268	S/O
	gdsL/BCAL0078 --- ydgJ/BCAL0078	E/M
	gdsL/BCAL0078 --- ydgJ/BCAL0078	E/M
	gdsL/BCAL0078 --- ydgJ/BCAL0079	E/M
	hpaR/BCAM1365 --- hpaG/BCAM1366	K/Q
	BCAM2357 --- BCAM2358	S/S
	BCAM2357 --- BCAM2358	S/S
	BCAM2840 --- ecfJ/BCAM0001	S/K
	BCAM2840 --- ecfJ/BCAM0001	S/K
	BCAM0422 --- BCAM0423	K/S
	BCAM0422 --- BCAM0423	K/S
	BCAS0723 --- BCAS0724	S/O
	afcD/BCAS0224 --- shvR/afcC/BCAS0225	./K
	Syn -- synonymous_variant
	Hypothetical protein	S
	BCAL0210	K
	BMA0973	S
	HipA/BCAM1766	S
	L-glutamyl-[BtrI acyl-carrier protein] decarboxylase	E
	BCAM0498	C
	BCAS0075	C
