# Supplementary material for: Comparative Evolutionary Patterns of Burkholderia cenocepacia and B. multivorans During Chronic Co-infection of a Cystic Fibrosis Patient Lung
Source: Front Microbiol. 2020 Sep 25;11:574626. doi: 10.3389/fmicb.2020.574626 (PMC7545829; doi:10.3389/fmicb.2020.574626)
Supplement: Supplementary Table S1 — List of the whole genome sequences of Bcc isolates used in the present study for comparative genomic analyses. The isolation year and country are indicated as well as the multi-locus sequence typing (MLST). CS – cepacia syndrome. [file Data_Sheet_2.zip › Table S7.XLSX]

## Sheet: printed_ord
Table S7 List of mutations found among B. multivorans clonal variants. All mutated genes were grouped to predicted gene functions (COG). Isolates are chronologically ordered as indicated in Fig. 1. A – GATK pipeline and B – SAMtools/BCFtools toolbox.								presence and type of mutation in each isolate of B. multivorans
Gene locus	Gene prediction, Annotation	COG category	COG Symbol	B. cenocepacia J2315 homolog	B. multivorans ATCC_17616 homolog	Mutation effect	Predicted functional effect and impact	IST424	IST453	IST455A	IST455B	IST461	IST495A	IST495B	IST4119
Cellular Processes and Signaling
IST419_02260	wbiI/capD/wbqV, UDP-N-acetyl-alpha-D-glucosamine C6 dehydratase / nucleotide sugar epimerase/dehydratase/polysaccharide biosynthesis protein CapD	Cell wall/membrane/envelope biogenesis	M	BCAL3119	Bmul_2504 / BMULJ_RS03625	Met69fs (+64bp)	CDS: frameshift variant, high		INDEL B	INDEL B	INDEL AB	INDEL B
IST419_02264	gspA/cps1D, General stress protein A/Glycosyl transferase family protein	Cell wall/membrane/envelope biogenesis	M	-	-	His96Asp	CDS: missense variant, moderate								SNP AB
IST419_02356	rmlB/rflB, dTDP-glucose 4,6-dehydratase	Cell wall/membrane/envelope biogenesis	M	BCAL3135	Bmul_2596 / BMULJ_RS03175	Tyr192His	CDS: missense variant, moderate						SNP AB	SNP AB	SNP AB
IST419_02515	mpl, UDP-N-acetylmuramate--L-alanyl-gamma-D-glutamyl-meso-diaminopimelate ligase	Cell wall/membrane/envelope biogenesis	M	BCAL3416	Bmul_2775 / BMULJ_RS02315	Val314Gly	CDS: missense variant, moderate								SNP AB
IST419_03735	patatin/Putative patatin-like phospholipase	Cell wall/membrane/envelope biogenesis	M	BCAM2172	Bmul_3684 / BMULJ_RS24120	Gln196*	CDS: stop gained, High						SNP AB	SNP AB
IST419_00471	flgD, flagellar basal body rod modification protein	Cell motility	N	BCAL0566	Bmul_3018 / BMULJ_RS01060	Ser219Ala	CDS: missense variant, moderate						SNP AB	SNP AB
IST419_04098	Serine protease/peptidase S1 and S6 chymotrypsin/Hap	Post-translational modification, protein turnover, and chaperones	O	-	Bmul_4138 / BMULJ_RS21865	Ala442_Gly443insGlyAlaAlaGlyAla	CDS: frameshift variant, moderate						INDEL AB
IST419_05079	osmC, Organic hydroperoxide resistance protein/OsmC family protein	Post-translational modification, protein turnover, and chaperones	O	BCAM0896	Bmul_4881 / BMULJ_RS18175	Gln120Pro	CDS: missense variant, moderate								SNP AB
IST419_00702	hprK, HPr kinase/phosphorylase	Signal transduction mechanisms	T	BCAL0809	Bmul_0521 / BMULJ_RS13640	Ser168Asn	CDS: missense variant, moderate		SNP AB	SNP AB	SNP AB	SNP AB
IST419_01938	diguanylate phosphodiesterase	Signal transduction mechanisms	T	BCAL1100	Bmul_2085 / BMULJ_RS05790	Lys2Asn	CDS: missense variant, moderate								SNP AB
IST419_05375	fgrL/yycG_3, Sensor histidine kinase YycG/Two-component regulatory system/integral membrane sensor signal transduction histidine kinase	Signal transduction mechanisms	T	BCAS0619	Bmul_5359 / BMULJ_RS30790	Leu181Phe	CDS: missense variant, moderate						SNP AB	SNP AB
IST419_03607	ABC-2 type transporter	Defense mechanisms	V	BCAM2351	Bmul_3534 / BMULJ_RS24900	Met1*	CDS: stop gained, High		SNP AB	SNP AB	SNP AB	SNP AB
IST419_05223	fhaB/palA/hylA, filamentous hemagglutinin outer membrane protein/hemolysin	Intracellular trafficking, secretion, and vesicular transport	U	-	-	Pro115Leu	CDS: missense variant, moderate			SNP AB	SNP AB	SNP AB
Information Storage and Processing
IST419_01084	rsuA/rluF, pseudouridine synthase, Rsu / RNA-binding S4 domain-containing protein	Translation, ribosomal structure and biogenesis	J	BCAL2094	BMULJ_01993 / Bmul_1254	Val285Ala	CDS: missense variant, moderate	SNP A	SNP A	SNP A	SNP A	SNP A	SNP A
IST419_01084	rsuA/rluF, pseudouridine synthase, Rsu / RNA-binding S4 domain-containing protein	Translation, ribosomal structure and biogenesis	J	BCAL2094	BMULJ_01993 / Bmul_1254	Leu280Pro	CDS: missense variant, moderate		SNP A		SNP A
IST419_01084	rsuA/rluF, pseudouridine synthase, Rsu / RNA-binding S4 domain-containing protein	Translation, ribosomal structure and biogenesis	J	BCAL2094	BMULJ_01993 / Bmul_1254	Ala276_Arg277insGlnAlaProLeuLysAlaAlaSerAlaHisArgIleAlaThrProArgProProAlaLysAlaArgSerValAlaValSerAlaSerValAlaArgArgProThrAlaProHisAlaAlaThrThrThrMetHisValArgValAla	CDS: frameshift variant, moderate	INDEL B					INDEL B
IST419_01084	rsuA/rluF, pseudouridine synthase, Rsu / RNA-binding S4 domain-containing protein	Translation, ribosomal structure and biogenesis	J	BCAL2094	BMULJ_01993 / Bmul_1254	Ala266Val	CDS: missense variant, moderate		SNP A						SNP A
IST419_01084	rsuA/rluF, pseudouridine synthase, Rsu / RNA-binding S4 domain-containing protein	Translation, ribosomal structure and biogenesis	J	BCAL2094	BMULJ_01993 / Bmul_1254	Pro264Arg	CDS: missense variant, moderate		SNP A						SNP A
IST419_01084	rsuA/rluF, pseudouridine synthase, Rsu / RNA-binding S4 domain-containing protein	Translation, ribosomal structure and biogenesis	J	BCAL2094	BMULJ_01993 / Bmul_1254	Ala263_Pro264insArgHisValAlaThrThrThrMetHisValArgValAlaArgAlaProProLysAlaAlaSerAlaHisArgIleAlaThrProArgProProAlaLysAlaArgSerValAlaValSerAlaSerValAlaArgArgProThrAla	CDS: frameshift variant, moderate	INDEL B		INDEL B	INDEL B		INDEL B
IST419_02422	yafY, helix-turn-helix type 11 domain-containing protein	Transcription	K	BCAL3322	Bmul_2679 / BMULJ_RS02790	Gly92Ala	CDS: missense variant, moderate								SNP A
IST419_03081	fixK, Crp/FNR family transcriptional regulator	Transcription	K	BCAM0049	Bmul_5297 / BMULJ_RS16115	Ala11fs (-8bp)	CDS: frameshift variant, high			INDEL AB	INDEL AB
IST419_03081	fixK, Crp/FNR family transcriptional regulator	Transcription	K	BCAM0049	Bmul_5297 / BMULJ_RS16115	Pro12fs (-8bp)	CDS: frameshift variant, high			INDEL AB
IST419_00350	putative phage-related protein / YqaJ-like viral recombinase domain	Replication, recombination and repair	L	BCAL1199	-	Thr54Ala	CDS: missense variant, moderate								SNP B
IST419_02115	DNA gyrase subunit A	Replication, recombination and repair	L	BCAL2957	Bmul_2264 / BMULJ_RS04880	Ser83Arg	CDS: missense variant, moderate								SNP AB
IST419_04560	orfA, putative transposase	Replication, recombination and repair	L	BCAM1930	-	Glu103Gln	CDS: missense variant, moderate								SNP B
IST419_04562	putative integrase	Replication, recombination and repair	L	BCAL2755	AI46_RS28850	Met1fs (+21bp)	CDS: frameshift variant, moderate					INDEL B
IST419_04865	transposase IS3/IS911 family protein	Replication, recombination and repair	L	-	-	Met1*	CDS: stop gained, High							SNP B	SNP AB
IST419_04865	transposase IS3/IS911 family protein	Replication, recombination and repair	L	-	-	Glu99Asp	CDS: missense variant, moderate				SNP AB		SNP AB	SNP AB
IST419_04866	integrase catalytic subunit	Replication, recombination and repair	L	BCAS0656	Bmul_5774	His49Gln	CDS: missense variant, moderate						SNP AB
IST419_04866	integrase catalytic subunit	Replication, recombination and repair	L	BCAS0656	Bmul_5774	Thr69Ser	CDS: missense variant, moderate				SNP B		SNP B	SNP B
Metabolism
IST419_02576	molybdopterin oxidoreductase	Energy production and conversion	C	BCAL3475	Bmul_2849 / BMULJ_RS01945	Lys360Gln	CDS: missense variant, moderate		SNP AB	SNP AB	SNP AB	SNP AB
IST419_03612	fdhA, formaldehyde dehydrogenase	Energy production and conversion	C	BCAM2333	Bmul_3539 / BMULJ_RS24870	Ala160Val	CDS: missense variant, moderate					SNP AB
IST419_03962	betB/gbsA, betaine-aldehyde dehydrogenase	Energy production and conversion	C	BCAM1844	Bmul_3992 / BMULJ_RS22590	Gly105Asp	CDS: missense variant, moderate								SNP AB
IST419_05773	tfdB, monooxygenase FAD-binding protein	Energy production and conversion	C,H	-	Bmul_2460 / BMULJ_RS03850	Leu190Val	CDS: missense variant, moderate		SNP AB	SNP AB	SNP AB	SNP AB
IST419_00066	livF, ABC transporter-like protein	Amino acid transport and metabolism	E	BCAL0016	Bmul_0084 / BMULJ_RS15895	Val185Leu	CDS: missense variant, moderate						SNP AB	SNP AB
IST419_00071	livK, extracellular ligand-binding receptor	Amino acid transport and metabolism	E	BCAL0020	Bmul_0089 / BMULJ_RS15875	Gln139Arg	CDS: missense variant, moderate						SNP AB	SNP AB
IST419_00093	putA, trifunctional transcriptional regulator/proline dehydrogenase/pyrroline-5-carboxylate dehydrogenase	Amino acid transport and metabolism	E	BCAL0042	Bmul_0114 / BMULJ_RS15755	Pro1142Ala	CDS: missense variant, moderate								SNP AB
IST419_01537	tcyB/yecS, polar amino acid ABC transporter inner membrane subunit	Amino acid transport and metabolism	E	BCAL1609	Bmul_1680 / BMULJ_RS07755	Ser165_Ile167dup	CDS: frameshift variant, moderate						INDEL AB	INDEL AB
IST419_01971	astA, argi+S137nine/ornithine succinyltransferase subunit alpha	Amino acid transport and metabolism	E	BCAL1060	Bmul_2123 / BMULJ_RS05605	Leu213Arg	CDS: missense variant, moderate					SNP AB
IST419_02455	gltL/aatP, ABC transporter-like protein	Amino acid transport and metabolism	E	-	Bmul_2711 / BMULJ_RS02630	Asp168Asn	CDS: missense variant, moderate		SNP AB	SNP AB	SNP AB	SNP AB
IST419_02455	gltL/aatP, ABC transporter-like protein	Amino acid transport and metabolism	E	-	Bmul_2711 / BMULJ_RS02630	Gln55*	CDS: stop gained, High								SNP AB
IST419_02769	argH/ASL, argininosuccinate lyase	Amino acid transport and metabolism	E	BCAL2638	Bmul_0865 / BMULJ_RS11925	His163Leu	CDS: missense variant, moderate								SNP AB
IST419_03581	soxA, sarcosine oxidase subunit alpha	Amino acid transport and metabolism	E	BCAM2389	Bmul_3506 / BMULJ_RS25045	Trp385Arg	CDS: missense variant, moderate						SNP AB	SNP AB
IST419_01882	carB, carbamoyl phosphate synthase large subunit	Nucleotide transport and metabolism	F	BCAL1262	Bmul_2028 / BMULJ_RS06075	Ala945Val	CDS: missense variant, moderate								SNP AB
IST419_01882	carB, carbamoyl phosphate synthase large subunit	Nucleotide transport and metabolism	F	BCAL1262	Bmul_2028 / BMULJ_RS06075	Cys769Trp	CDS: missense variant, moderate								SNP AB
IST419_01882	carB, carbamoyl phosphate synthase large subunit	Nucleotide transport and metabolism	F	BCAL1262	Bmul_2028 / BMULJ_RS06075	Cys769Arg	CDS: missense variant, moderate								SNP AB
IST419_02163	relA/spoT, (p)ppGpp synthetase I SpoT/RelA	Nucleotide transport and metabolism	F	BCAL3010	Bmul_2399 / BMULJ_RS04175	Ile493Met	CDS: missense variant, moderate						SNP AB	SNP AB
IST419_04369	codA, N-isopropylammelide isopropylaminohydrolase	Nucleotide transport and metabolism	F	BCAM1457	Bmul_4281 / BMULJ_RS21125	Ala85Ser	CDS: missense variant, moderate								SNP AB
IST419_02029	fabF2, 3-oxoacyl-(acyl carrier protein) synthase II	Lipid transport and metabolism	I	BCAL0996	Bmul_2179 / BMULJ_RS05310	Gly145Ala	CDS: missense variant, moderate						SNP AB	SNP AB	SNP AB
IST419_02029	fabF2, 3-oxoacyl-(acyl carrier protein) synthase II	Lipid transport and metabolism	I	BCAL0996	Bmul_2179 / BMULJ_RS05310	Phe74Tyr	CDS: missense variant, moderate		SNP AB	SNP AB	SNP AB	SNP AB
IST419_05562	acetyl-CoA synthetase	Lipid transport and metabolism	I	-	Bmul_5976	Ala257Thr	CDS: missense variant, moderate	SNP B		SNP B	SNP B
IST419_05562	acetyl-CoA synthetase	Lipid transport and metabolism	I	-	Bmul_5976	Glu484Gln	CDS: missense variant, moderate		SNP B			SNP B		SNP B	SNP AB
IST419_00635	ptsH, phosphotransferase system, phosphocarrier protein HPr	Carbohydrate transport and metabolism	G	BCAL0735	Bmul_0442 / BMULJ_RS14050	Gln3fs (-1a)	CDS: frameshift variant, high				INDEL AB
IST419_03450	fucU, transport protein RbsD/FucU	Carbohydrate transport and metabolism	G	BCAM2509	Bmul_3411 / BMULJ_RS25550	Phe115Leu	CDS: missense variant, moderate								SNP AB
IST419_03737	amylo-alpha-1,6-glucosidase	Carbohydrate transport and metabolism	G	BCAM2168	Bmul_3686 / BMULJ_RS24110	Glu133Asp	CDS: missense variant, moderate		SNP AB
IST419_04557	pepM, phosphoenolpyruvate phosphomutase	Carbohydrate transport and metabolism	G	BCAM1245	Bmul_4471 / BMULJ_RS20195	Asp448Glu	CDS: missense variant, moderate						SNP AB	SNP AB
IST419_04936	malto-oligosyltrehalose trehalohydrolase	Carbohydrate transport and metabolism	G	-	Bmul_5487 / BMULJ_RS30125	Asp274Asn	CDS: missense variant, moderate						SNP AB	SNP AB
IST419_04114	hydrophobe/amphiphile efflux-1 (HAE1) family protein / multidrug efflux RND transporter permease subunit	Inorganic ion transport and metabolism	P	BCAL2821	Bmul_0689	Arg619Gly	CDS: missense variant, moderate	SNP AB
IST419_04995	binding-protein-dependent transport system inner membrane protein	Inorganic ion transport and metabolism	P	BCAM0954	Bmul_4663 / BMULJ_RS19235	Ile174Leu	CDS: missense variant, moderate								SNP AB
IST419_03373	hypothetical protein	Secondary metabolites biosynthesis, transport, and catabolism	Q	BCAL0362	Bmul_2900 / BMULJ_RS01670	His225Tyr	CDS: missense variant, moderate		SNP AB	SNP AB	SNP AB	SNP AB
IST419_05081	PHB depolymerase family esterase	Secondary metabolites biosynthesis, transport, and catabolism	Q	BCAL0362	Bmul_2900 / BMULJ_RS01670	Ala272Ser	CDS: missense variant, moderate			SNP AB	SNP AB	SNP AB
Poorly characterized
IST419_00681	pagL, Lipid A deacylase PagL precursor	Function unknown	S	BCAL0788	Bmul_0487 / BMULJ_RS13820	His181fs (+69bp)	CDS: frameshift variant, high				INDEL B
IST419_00836	rlmJ/comJ, Ribosomal RNA large subunit methyltransferase J	Function unknown	S	BCAL2306	Bmul_1063 / BMULJ_RS10915	Leu161Val	CDS: missense variant, moderate								SNP AB
IST419_01128	hypothetical protein	Function unknown	S	-	-	Glu91fs (+39)	CDS: frameshift variant, high								INDEL B
IST419_01285	acoX, ATP-NAD/AcoX kinase	Function unknown	S	BCAL1913	Bmul_1432	Gly82_Val131del (-49bp)	CDS: frameshift variant, moderate						INDEL B
IST419_01797	putative hemolysin-like protein	Function unknown	S	BCAL1281	Bmul_1997 / BMULJ_RS06225	His83fs (-9bp)	CDS: frameshift variant, high					INDEL AB
IST419_01831	hypothetical protein	Function unknown	S	-	Bmul_1835 / BMULJ_RS31735	Arg120fs (+1bp)	CDS: frameshift variant, high				INDEL B
IST419_01831	hypothetical protein	Function unknown	S	-	Bmul_1835 / BMULJ_RS31735	Glu118fs (+28bp)	CDS: frameshift variant, high				INDEL B
IST419_02028	hypothetical protein	Function unknown	S	BCAL2873	Bmul_2178 / BMULJ_RS05315	Ala13Gly	CDS: missense variant, moderate						SNP AB	SNP AB	SNP AB
IST419_02386	tldD, peptidase U62 modulator of DNA gyrase	Function unknown	S	BCAL3281	Bmul_2645 / BMULJ_RS02960	Asn10Lys	CDS: missense variant, moderate			SNP AB	SNP AB	SNP AB
IST419_02810	lptG, YjgP/YjgQ family permease	Function unknown	S	BCAL2678	Bmul_0826 / BMULJ_RS12120	Val168Leu	CDS: missense variant, moderate						SNP AB	SNP AB
IST419_02834	hypothetical protein / Hypothetical phage protein	Function unknown	S	BCAM1900	-	Gln80Leu	CDS: missense variant, moderate						SNP B	SNP B
IST419_02834	hypothetical protein / Hypothetical phage protein	Function unknown	S	BCAM1900	-	Gln81Glu	CDS: missense variant, moderate						SNP B	SNP B
IST419_02834	hypothetical protein / Hypothetical phage protein	Function unknown	S	BCAM1900	-	Ser84fs (+1bp)	CDS: frameshift variant, high						INDEL AB	INDEL AB
IST419_02834	hypothetical protein / Hypothetical phage protein	Function unknown	S	BCAM1900	-	Pro83_Ser84insThr (+3bp)	CDS: frameshift variant, moderate						INDEL AB	INDEL AB
IST419_02834	hypothetical protein / Hypothetical phage protein	Function unknown	S	BCAM1900	-	Ser84fs (+2bp)	CDS: frameshift variant, high						INDEL AB	INDEL AB
IST419_02834	hypothetical protein / Hypothetical phage protein	Function unknown	S	BCAM1900	-	Ser86fs (+8bp)	CDS: frameshift variant, high						INDEL AB
IST419_02834	hypothetical protein / Hypothetical phage protein	Function unknown	S	BCAM1900	-	Ser86fs (+34bp)	CDS: frameshift variant, high						INDEL AB
IST419_03517	hypothetical protein	Function unknown	S	-	-	Met26_Pro50del (-74bp)	CDS: frameshift variant, moderate						INDEL B	INDEL B
IST419_03746	hypothetical protein	Function unknown	S	BCAM2154	Bmul_3695 / BMULJ_RS24065	Val64Met	CDS: missense variant, moderate								SNP AB
IST419_03850	Sel1 domain-containing protein	Function unknown	S	BCAM2008	Bmul_3794 / BMULJ_RS23580	Ala72Pro	CDS: missense variant, moderate								SNP AB
IST419_04769	mcp, hypothetical protein	Function unknown	S	BCAM2689	Bmul_3293 / BMULJ_RS26125	Gly238_Lys239insLysProGluAlaAla	CDS: frameshift variant, moderate	INDEL A		INDEL A	INDEL A
IST419_05096	hypothetical protein	Function unknown	S	BCAM0878	Bmul_4898 / BMULJ_RS18090	Ala115Glu	CDS: missense variant, moderate	SNP AB
IST419_05247	IgA FC receptor precursor	Function unknown	S	-	-	Pro302_Val307del (-17bp)	CDS: frameshift variant, moderate	INDEL A
IST419_05247	IgA FC receptor precursor	Function unknown	S	-	-	Asp153_Pro170del (-51bp)	CDS: frameshift variant, moderate			INDEL B	INDEL B	INDEL B
IST419_05247	IgA FC receptor precursor	Function unknown	S	-	-	Glu150Asp	CDS: missense variant, moderate		SNP A
IST419_05508	hypothetical protein	Function unknown	S	-	-	Ala10Gly	CDS: missense variant, moderate						SNP AB	SNP AB
Intergenic
IST419_00140---IST419_00141	BadF/BadG/BcrA/BcrD type ATPase --- cof family hydrolase	Carbohydrate transport and metabolism --- Function unknown	G/S	-	BMULJ_03109 --- Bmul_0156		IG: (193/161 bp upstream CDS), modifier						SNP B
IST419_00140---IST419_00141	BadF/BadG/BcrA/BcrD type ATPase --- cof family hydrolase	Carbohydrate transport and metabolism --- Function unknown	G/S	-	BMULJ_03109 --- Bmul_0156		IG: (241/113 bp upstream CDS), modifier				SNP B			SNP B
IST419_00140---IST419_00141	BadF/BadG/BcrA/BcrD type ATPase --- cof family hydrolase	Carbohydrate transport and metabolism --- Function unknown	G/S	-	BMULJ_03109 --- Bmul_0156		IG: (242/112 bp upstream CDS), modifier				SNP B			SNP B
IST419_00866---IST419_00867	phosphoesterase DHHA1 --- hypothetical protein	Function unknown --- Carbohydrate transport and metabolism	S/G	-	Bmul_1092 --- BMULJ_02164		IG: (87/183 bp upstream CDS), modifier								SNP AB
IST419_01136-CHR_END	-	Function unknown	S	-	-		IG, modifier								SNP A
IST419_01136-CHR_END	-	Function unknown	S	-	-		IG, modifier								SNP B
IST419_01137---IST419_01138	transposase --- XRE family transcriptional regulator	Function unknown --- Replication, recombination and repair	S/L	-	BMULJ_01960 --- BMULJ_01959		IG: (11/436 bp upstream CDS), modifier						SNP B
IST419_01746---IST419_01747	cytochrome P450 --- tRNA-Cys	Secondary metabolites biosynthesis, transport, and catabolism	Q	-	Bmul_1952 --- Bmul_1953		IG: (4302/1029 bp upstream CDS), modifier						SNP AB	SNP AB
IST419_01799---IST419_01800	hypothetical protein --- hypothetical protein	Function unknown --- Function unknown	S/S	-	-		IG, modifier								SNP B
IST419_01799---IST419_01800	hypothetical protein --- hypothetical protein	Function unknown --- Function unknown	S/S	-	-		IG, modifier								SNP B
IST419_01799---IST419_01800	hypothetical protein --- hypothetical protein	Function unknown --- Function unknown	S/S	-	-		IG, modifier								SNP B
IST419_01799---IST419_01800	hypothetical protein --- hypothetical protein	Function unknown --- Function unknown	S/S	-	-		IG, modifier								SNP B
IST419_02008---IST419_02009	tRNA-Cys(gca) --- tRNA-Gly(gcc)	Translation, ribosomal structure and biogenesis	J	-	-		IG: (99/2 bp upstream CDS), modifier							SNP B
IST419_02034---IST419_02035	plsX, putative glycerol-3-phosphate acyltransferase PlsX --- rpmF, 50S ribosomal protein L32	Lipid transport and metabolism --- Translation, ribosomal structure and biogenesis	I/J	-	BMULJ_01057 --- BMULJ_01058		IG: (37/93 bp upstream CDS), modifier								SNP AB
IST419_02160---IST419_02161	tRNA-Arg --- tRNA-Arg	Translation, ribosomal structure and biogenesis	J	-	-		IG: (136/196 bp upstream CDS), modifier	SNP B						SNP B
IST419_02160---IST419_02161	tRNA-Arg --- tRNA-Arg	Translation, ribosomal structure and biogenesis	J	-	-		IG: (119/179 bp upstream CDS), modifier	SNP AB			SNP AB
IST419_02160---IST419_02161	tRNA-Arg --- tRNA-Arg	Translation, ribosomal structure and biogenesis	J	-	-		IG: (121/177 bp upstream CDS), modifier	SNP B						SNP B
IST419_02160---IST419_02161	tRNA-Arg --- tRNA-Arg	Translation, ribosomal structure and biogenesis	J	-	-		IG: (122/176 bp upstream CDS), modifier	SNP B						SNP B
IST419_02160---IST419_02161	tRNA-Arg --- tRNA-Arg	Translation, ribosomal structure and biogenesis	J	-	-		IG: (124/174 bp upstream CDS), modifier	SNP B						SNP B
IST419_02160---IST419_02161	tRNA-Arg --- tRNA-Arg	Translation, ribosomal structure and biogenesis	J	-	-		IG: (131/167 bp upstream CDS), modifier	SNP B						SNP B
IST419_02160---IST419_02161	tRNA-Arg --- tRNA-Arg	Translation, ribosomal structure and biogenesis	J	-	-		IG: (134/164 bp upstream CDS), modifier			SNP A
IST419_02160---IST419_02161	tRNA-Arg --- tRNA-Arg	Translation, ribosomal structure and biogenesis	J	-	-		IG: (136/162 bp upstream CDS), modifier							SNP A
IST419_02646---IST419_02647	hypothetical protein --- two component transcriptional regulator	Function unknown --- Signal transduction mechanisms	S/T	-	BMULJ_02269 --- Bmul_0994		IG: (18/128 bp upstream CDS), modifier						SNP AB	SNP AB
IST419_02785---IST419_02786	DoxX family protein --- cobyric acid synthase	Function unknown --- Coenzyme transport and metabolism	S/H	-	Bmul_0849 --- Bmul_0848		IG: (300/199 bp upstream CDS), modifier				SNP B
IST419_03112---IST419_03113	cobyrinic acid ac-diamide synthase --- arsenate reductase	Cell cycle control, cell division, chromosome partitioning --- Inorganic ion transport and metabolism	D/P	-	BMULJ_05360 --- BMULJ_05359		IG: (442/2 bp upstream CDS), modifier			SNP B
IST419_03270---IST419_03271	aldehyde dehydrogenase --- LysR family transcriptional regulator	Energy production and conversion --- Transcription	C/K	-	-		IG: (102/282 bp upstream CDS), modifier					SNP AB
IST419_03270---IST419_03271	aldehyde dehydrogenase --- LysR family transcriptional regulator	Energy production and conversion --- Transcription	C/K	-	-		IG: (104/280 bp upstream CDS), modifier					SNP A
IST419_03270---IST419_03271	aldehyde dehydrogenase --- LysR family transcriptional regulator	Energy production and conversion --- Transcription	C/K	-	-		IG: (108/276 bp upstream CDS), modifier					SNP A
IST419_03270---IST419_03271	aldehyde dehydrogenase --- LysR family transcriptional regulator	Energy production and conversion --- Transcription	C/K	-	-		IG: (120/264 bp upstream CDS), modifier					SNP A
IST419_03270---IST419_03271	aldehyde dehydrogenase --- LysR family transcriptional regulator	Energy production and conversion --- Transcription	C/K	-	-		IG: (121/263 bp upstream CDS), modifier					SNP A
IST419_03270---IST419_03271	aldehyde dehydrogenase --- LysR family transcriptional regulator	Energy production and conversion --- Transcription	C/K	-	-		IG: (127/257 bp upstream CDS), modifier					SNP A
IST419_03286---IST419_03287	activator of Hsp90 ATPase 1 family protein --- N-acetyltransferase GCN5	Function unknown --- Transcription	S/K	-	BMULJ_05205 --- Bmul_3322		IG: (313/187 bp upstream CDS), modifier		SNP A
IST419_03294---IST419_03295	17 kDa surface antigen --- hypothetical protein / allantoin catabolism protein	Function unknown --- Function unknown	S/S	-	Bmul_3329 --- Bmul_3330		IG: (934/315 bp upstream CDS), modifier						SNP AB	SNP AB
IST419_03470---IST419_03471	hypothetical protein --- phosphate transporter	Function unknown --- Inorganic ion transport and metabolism	S/P	-	Bmul_3431 --- Bmul_3432		IG: (600/950 bp upstream CDS), modifier								SNP A
IST419_03470---IST419_03471	hypothetical protein --- phosphate transporter	Function unknown --- Inorganic ion transport and metabolism	S/P	-	Bmul_3431 --- Bmul_3432		IG: (687/863 bp upstream CDS), modifier					SNP A
IST419_03861---IST419_03862	3-ketoacyl-ACP reductase --- short chain dehydrogenase	Lipid transport and metabolism --- Function unknown	I/S	BCAM2001 --- BCAM2002	BMULJ_04714 --- BMULJ_04713		IG: (374/338 bp upstream CDS), modifier	SNP B	SNP B		SNP B			SNP B
IST419_03861---IST419_03862	3-ketoacyl-ACP reductase --- short chain dehydrogenase	Lipid transport and metabolism --- Function unknown	I/S	BCAM2001 --- BCAM2002	BMULJ_04714 --- BMULJ_04713		IG: (374/338 bp upstream CDS), modifier	SNP B			SNP B
IST419_04463---IST419_04464	Crp/FNR family transcriptional regulator --- acyl carrier protein	Signal transduction mechanisms --- Lipid transport and metabolism	T/I	-	Bmul_4390 --- BMULJ_04116		IG: (102/68 bp upstream CDS), modifier						SNP AB	SNP B
IST419_04561---IST419_04562	putative integrase --- putative integrase	Replication, recombination and repair	L/L	BCAM1929 --- BCAL2755	-		IG: (24/3 bp upstream CDS), modifier					SNP B
IST419_04561---IST419_04562	putative integrase --- putative integrase	Replication, recombination and repair	L/L	BCAM1929 --- BCAL2755	-		IG: (25/2 bp upstream CDS), modifier		SNP B		SNP B
IST419_04769---IST419_04770	hypothetical protein --- hypothetical protein	Function unknown --- Function unknown	S/S	-	-		IG: (65/110 bp upstream CDS), modifier				SNP B
IST419_04864---IST419_04865	LysR family transcriptional regulator --- transposase IS3/IS911 family protein	Transcription --- Replication, recombination and repair	K/L	-	-		IG: (126/15 bp upstream CDS), modifier								SNP AB
IST419_04909---IST419_04910	Low affinity iron permease --- FRG domain-containing protein	Function unknown --- Function unknown	S/S	-	Bmul_5514 --- BMULJ_05983		IG: (219/141 bp upstream CDS), modifier							SNP A
IST419_04909---IST419_04910	Low affinity iron permease --- FRG domain-containing protein	Function unknown --- Function unknown	S/S	-	Bmul_5514 --- BMULJ_05983		IG: (226/134 bp upstream CDS), modifier			SNP A
IST419_04909---IST419_04910	Low affinity iron permease --- FRG domain-containing protein	Function unknown --- Function unknown	S/S	-	Bmul_5514 --- BMULJ_05983		IG: (240/120 bp upstream CDS), modifier						SNP AB
IST419_05010---IST419_05011	NAD-dependent deacetylase --- luciferase family protein	Transcription --- Energy production and conversion	K/C	-	Bmul_4678 --- Bmul_4679		IG: (1162/15 bp upstream CDS), modifier					SNP AB
IST419_05094---IST419_05095	glycoside hydrolase family protein --- methyltransferase type 11	Carbohydrate transport and metabolism --- Function unknown	G/S	-	Bmul_4896 --- Bmul_4897		IG: (165/284 bp upstream CDS), modifier	SNP A
IST419_05094---IST419_05095	glycoside hydrolase family protein --- methyltransferase type 11	Carbohydrate transport and metabolism --- Function unknown	G/S	-	Bmul_4896 --- Bmul_4897		IG: (191/258 bp upstream CDS), modifier								SNP A
IST419_05094---IST419_05095	glycoside hydrolase family protein --- methyltransferase type 11	Carbohydrate transport and metabolism --- Function unknown	G/S	-	Bmul_4896 --- Bmul_4897		IG: (112/237 bp upstream CDS), modifier								SNP A
IST419_05136---IST419_05137	AraC family transcriptional regulator --- OsmC family protein	Transcription --- Post-translational modification, protein turnover, and chaperones	K/O	-	BMULJ_03578 --- BMULJ_03577		IG: (265/151 bp upstream CDS), modifier						SNP AB	SNP AB
IST419_05659---IST419_05660	2-dehydropantoate 2-reductase --- putative permease	Coenzyme transport and metabolism --- Carbohydrate transport and metabolism	H/G	-	Bmul_6083 --- Bmul_6084		IG: (32/119 bp upstream CDS), modifier							SNP AB
Syn -- synonymous_variant
IST419_00003	rhs element vgr protein / ImpA family type VI secretion-associated protein	Function unknown	S	-	BMULJ_02901	Ser589Ser	CDS: synonymous variant, low				SNP B
IST419_00003	rhs element vgr protein / ImpA family type VI secretion-associated protein	Function unknown	S	-	BMULJ_02901	Gln545Gln	CDS: synonymous variant, low					SNP B
IST419_00003	rhs element vgr protein / ImpA family type VI secretion-associated protein	Function unknown	S	-	BMULJ_02901	Lys523Lys	CDS: synonymous variant, low		SNP B
IST419_00003	rhs element vgr protein / ImpA family type VI secretion-associated protein	Function unknown	S	-	BMULJ_02901	Ser522Ser	CDS: synonymous variant, low		SNP B
IST419_00003	rhs element vgr protein / ImpA family type VI secretion-associated protein	Function unknown	S	-	BMULJ_02901	Tyr520Tyr	CDS: synonymous variant, low		SNP B
IST419_00003	rhs element vgr protein / ImpA family type VI secretion-associated protein	Function unknown	S	-	BMULJ_02901	Arg479Arg	CDS: synonymous variant, low	SNP B	SNP B			SNP B
IST419_00350	putative phage-related protein / YqaJ-like viral recombinase domain	Replication, recombination and repair	L	BCAL1199	-	Arg305Arg	CDS: synonymous variant, low		SNP B				SNP B	SNP B
IST419_00350	putative phage-related protein / YqaJ-like viral recombinase domain	Replication, recombination and repair	L	BCAL1199	-	Ala304Ala	CDS: synonymous variant, low		SNP B				SNP B	SNP B
IST419_00350	putative phage-related protein / YqaJ-like viral recombinase domain	Replication, recombination and repair	L	BCAL1199	-	Gln275Gln	CDS: synonymous variant, low		SNP B				SNP B
IST419_00350	putative phage-related protein / YqaJ-like viral recombinase domain	Replication, recombination and repair	L	BCAL1199	-	Thr138Thr	CDS: synonymous variant, low				SNP B				SNP B
IST419_00350	putative phage-related protein / YqaJ-like viral recombinase domain	Replication, recombination and repair	L	BCAL1199	-	Pro79Pro	CDS: synonymous variant, low							SNP B	SNP AB
IST419_00350	putative phage-related protein / YqaJ-like viral recombinase domain	Replication, recombination and repair	L	BCAL1199	-	Ala65Ala	CDS: synonymous variant, low							SNP B	SNP AB
IST419_00350	putative phage-related protein / YqaJ-like viral recombinase domain	Replication, recombination and repair	L	BCAL1199	-	Gly63Gly	CDS: synonymous variant, low							SNP B
IST419_00350	putative phage-related protein / YqaJ-like viral recombinase domain	Replication, recombination and repair	L	BCAL1199	-	Thr62Thr	CDS: synonymous variant, low							SNP B
IST419_00350	putative phage-related protein / YqaJ-like viral recombinase domain	Replication, recombination and repair	L	BCAL1199	-	Leu55Leu	CDS: synonymous variant, low								SNP B
IST419_00350	putative phage-related protein / YqaJ-like viral recombinase domain	Replication, recombination and repair	L	BCAL1199	-	Leu48Leu	CDS: synonymous variant, low								SNP B
IST419_00350	putative phage-related protein / YqaJ-like viral recombinase domain	Replication, recombination and repair	L	BCAL1199	-	Asp28Asp	CDS: synonymous variant, low								SNP B
IST419_00350	putative phage-related protein / YqaJ-like viral recombinase domain	Replication, recombination and repair	L	BCAL1199	-	Glu23Glu	CDS: synonymous variant, low								SNP B
IST419_00350	putative phage-related protein / YqaJ-like viral recombinase domain	Replication, recombination and repair	L	BCAL1199	-	Pro14Pro	CDS: synonymous variant, low								SNP B
IST419_00350	putative phage-related protein / YqaJ-like viral recombinase domain	Replication, recombination and repair	L	BCAL1199	-	His5His	CDS: synonymous variant, low	SNP B							SNP B
IST419_00352	hypothetical protein	Function unknown	S	BCAL2507	-	Asn174Asn	CDS: synonymous variant, low			SNP AB	SNP AB	SNP AB
IST419_00352	hypothetical protein	Function unknown	S	BCAL2507	-	Gly173Gly	CDS: synonymous variant, low			SNP AB	SNP AB	SNP AB
IST419_00352	hypothetical protein	Function unknown	S	BCAL2507	-	Leu168Leu	CDS: synonymous variant, low			SNP AB	SNP AB	SNP AB
IST419_00352	hypothetical protein	Function unknown	S	BCAL2507	-	Thr125Thr	CDS: synonymous variant, low			SNP B		SNP B
IST419_00352	hypothetical protein	Function unknown	S	BCAL2507	-	Gln106Gln	CDS: synonymous variant, low			SNP AB	SNP AB	SNP AB
IST419_00352	hypothetical protein	Function unknown	S	BCAL2507	-	Phe105Phe	CDS: synonymous variant, low			SNP AB	SNP AB	SNP AB
IST419_01281	helix-hairpin-helix DNA-binding motif-containing protein	Replication, recombination and repair	L	-	Bmul_1428	Gly70Gly	CDS: synonymous variant, low						SNP AB	SNP AB
IST419_01652	electron-transferring-flavoprotein dehydrogenase	Energy production and conversion	C	-	Bmul_1788	Glu186Glu	CDS: synonymous variant, low					SNP B
IST419_01652	electron-transferring-flavoprotein dehydrogenase	Energy production and conversion	C	-	Bmul_1788	Leu202Leu	CDS: synonymous variant, low		SNP B		SNP B
IST419_01652	electron-transferring-flavoprotein dehydrogenase	Energy production and conversion	C	-	Bmul_1788	Ile297Ile	CDS: synonymous variant, low		SNP B		SNP B
IST419_01652	electron-transferring-flavoprotein dehydrogenase	Energy production and conversion	C	-	Bmul_1788	Ala299Ala	CDS: synonymous variant, low		SNP B
IST419_01831	hypothetical protein	Function unknown	S	-	Bmul_1835 / BMULJ_RS31735	Leu119Leu	CDS: synonymous variant, low				SNP B
IST419_02325	diguanylate phosphodiesterase	Signal transduction mechanisms	T	-	Bmul_2567	Leu107Leu	CDS: synonymous variant, low								SNP AB
IST419_02493	malic enzyme	Energy production and conversion	C	-	Bmul_2754	Arg516Arg	CDS: synonymous variant, low	SNP AB
IST419_03243	2-methylisocitrate lyase / methylisocitrate lyase	Carbohydrate transport and metabolism	G		Bmul_3287	Phe13Phe	CDS: synonymous variant, low						SNP AB	SNP AB
IST419_03734	integral membrane sensor signal transduction histidine kinase	Signal transduction mechanisms	T	-	BMULJ_04839	Leu101Leu	CDS: synonymous variant, low					SNP AB
IST419_04111	transposase mutator type	Replication, recombination and repair	L	-	BMULJ_03791	Leu214Leu	CDS: synonymous variant, low								SNP B
IST419_04111	transposase mutator type	Replication, recombination and repair	L	-	BMULJ_03791	Leu216Leu	CDS: synonymous variant, low								SNP B
IST419_04111	transposase mutator type	Replication, recombination and repair	L	-	BMULJ_03791	Val231Val	CDS: synonymous variant, low								SNP B
IST419_04111	transposase mutator type	Replication, recombination and repair	L	-	BMULJ_03791	Ile242Ile	CDS: synonymous variant, low								SNP B
IST419_04111	transposase mutator type	Replication, recombination and repair	L	-	BMULJ_03791	Pro254Pro	CDS: synonymous variant, low								SNP B
IST419_04179	chromate transporter	Inorganic ion transport and metabolism	P	-	BMULJ_02506	Ser290Ser	CDS: synonymous variant, low						SNP AB	SNP AB
IST419_04496	thioesterase superfamily protein	Function unknown	S	-	-	Leu33Leu	CDS: synonymous variant, low								SNP AB
IST419_04574	polysaccharide deacetylase	Carbohydrate transport and metabolism	G	-	BMULJ_04027	Pro261Pro	CDS: synonymous variant, low	SNP AB
IST419_04865	transposase IS3/IS911 family protein	Replication, recombination and repair	L	-	-	Glu34Glu	CDS: synonymous variant, low						SNP B	SNP B
IST419_04994	binding-protein-dependent transport system inner membrane protein	Inorganic ion transport and metabolism	P	-	Bmul_4662	Gly205Gly	CDS: synonymous variant, low		SNP B	SNP B		SNP B	SNP B		SNP AB
IST419_04994	binding-protein-dependent transport system inner membrane protein	Inorganic ion transport and metabolism	P	-	Bmul_4662	Thr189Thr	CDS: synonymous variant, low	SNP B	SNP B	SNP B		SNP B			SNP AB
IST419_04994	binding-protein-dependent transport system inner membrane protein	Inorganic ion transport and metabolism	P	-	Bmul_4662	Asn185Asn	CDS: synonymous variant, low	SNP B	SNP B	SNP B		SNP B			SNP AB
IST419_04995	binding-protein-dependent transport system inner membrane protein	Inorganic ion transport and metabolism	P	BCAM0954	Bmul_4663 / BMULJ_RS19235	Lys122Lys	CDS: synonymous variant, low	SNP B	SNP B	SNP B	SNP B	SNP B	SNP B	SNP B	SNP AB
IST419_05247	IgA FC receptor precursor	Function unknown	S	-	-	Pro149Pro	CDS: synonymous variant, low		SNP A
IST419_05453	hypothetical protein	Function unknown	S	BCAL2511	-	Gln193Gln	CDS: synonymous variant, low			SNP AB	SNP AB	SNP A
IST419_05453	hypothetical protein	Function unknown	S	BCAL2511	-	Leu212Leu	CDS: synonymous variant, low			SNP AB	SNP AB	SNP AB
IST419_05453	hypothetical protein	Function unknown	S	BCAL2511	-	Ile217Ile	CDS: synonymous variant, low			SNP AB	SNP AB	SNP AB
IST419_05562	acetyl-CoA synthetase	Lipid transport and metabolism	I	-	Bmul_5976	Glu199Glu	CDS: synonymous variant, low	SNP B			SNP B		SNP B
IST419_05562	acetyl-CoA synthetase	Lipid transport and metabolism	I	-	Bmul_5976	Thr304Thr	CDS: synonymous variant, low			SNP B	SNP B	SNP B
IST419_05562	acetyl-CoA synthetase	Lipid transport and metabolism	I	-	Bmul_5976	Lys322Lys	CDS: synonymous variant, low			SNP B			SNP B
IST419_05562	acetyl-CoA synthetase	Lipid transport and metabolism	I	-	Bmul_5976	His339His	CDS: synonymous variant, low	SNP B		SNP B	SNP B
IST419_05562	acetyl-CoA synthetase	Lipid transport and metabolism	I	-	Bmul_5976	Gly366Gly	CDS: synonymous variant, low		SNP B	SNP B	SNP B		SNP B	SNP B	SNP AB
IST419_05562	acetyl-CoA synthetase	Lipid transport and metabolism	I	-	Bmul_5976	Ala393Ala	CDS: synonymous variant, low			SNP B	SNP B	SNP B		SNP B	SNP AB
IST419_05562	acetyl-CoA synthetase	Lipid transport and metabolism	I	-	Bmul_5976	Gly489Gly	CDS: synonymous variant, low		SNP B					SNP B	SNP AB
IST419_05562	acetyl-CoA synthetase	Lipid transport and metabolism	I	-	Bmul_5976	Asp663Asp	CDS: synonymous variant, low								SNP AB

## Sheet: Sheet1
Table S7 List of mutations found among B. multivorans clonal variants. All mutated genes were grouped to predicted gene functions (COG). Isolates are chronologically ordered as indicated in Fig. 1. A – GATK pipeline and B – SAMtools/BCFtools toolbox.								presence and type of mutation in each isolate of B. multivorans
Gene locus	Gene prediction, Annotation	COG category	COG Symbol	B. cenocepacia J2315 homolog	B. multivorans ATCC_17616 homolog	Mutation effect	Predicted functional effect and impact	IST424	IST453	IST455A	IST455B	IST461	IST495A	IST495B	IST4119
Cellular Processes and Signaling
IST419_02260	wbiI/capD/wbqV, UDP-N-acetyl-alpha-D-glucosamine C6 dehydratase / nucleotide sugar epimerase/dehydratase/polysaccharide biosynthesis protein CapD	Cell wall/membrane/envelope biogenesis	M	BCAL3119	Bmul_2504 / BMULJ_RS03625	Met69fs (+64bp)	CDS: frameshift variant, high		INDEL B	INDEL B	INDEL AB	INDEL B
IST419_02264	gspA/cps1D, General stress protein A/Glycosyl transferase family protein		M	-	-	His96Asp	CDS: missense variant, moderate								SNP AB
IST419_02356	rmlB/rflB, dTDP-glucose 4,6-dehydratase		M	BCAL3135	Bmul_2596 / BMULJ_RS03175	Tyr192His	CDS: missense variant, moderate						SNP AB	SNP AB	SNP AB
IST419_02515	mpl, UDP-N-acetylmuramate--L-alanyl-gamma-D-glutamyl-meso-diaminopimelate ligase		M	BCAL3416	Bmul_2775 / BMULJ_RS02315	Val314Gly	CDS: missense variant, moderate								SNP AB
IST419_03735	patatin/Putative patatin-like phospholipase		M	BCAM2172	Bmul_3684 / BMULJ_RS24120	Gln196*	CDS: stop gained, High						SNP AB	SNP AB
IST419_00471	flgD, flagellar basal body rod modification protein	Cell motility	N	BCAL0566	Bmul_3018 / BMULJ_RS01060	Ser219Ala	CDS: missense variant, moderate						SNP AB	SNP AB
IST419_04098	Serine protease/peptidase S1 and S6 chymotrypsin/Hap	Post-translational modification, protein turnover, and chaperones	O	-	Bmul_4138 / BMULJ_RS21865	Ala442_Gly443insGlyAlaAlaGlyAla	CDS: frameshift variant, moderate						INDEL AB
IST419_05079	osmC, Organic hydroperoxide resistance protein/OsmC family protein		O	BCAM0896	Bmul_4881 / BMULJ_RS18175	Gln120Pro	CDS: missense variant, moderate								SNP AB
IST419_00702	hprK, HPr kinase/phosphorylase	Signal transduction mechanisms	T	BCAL0809	Bmul_0521 / BMULJ_RS13640	Ser168Asn	CDS: missense variant, moderate		SNP AB	SNP AB	SNP AB	SNP AB
IST419_01938	diguanylate phosphodiesterase		T	BCAL1100	Bmul_2085 / BMULJ_RS05790	Lys2Asn	CDS: missense variant, moderate								SNP AB
IST419_05375	fgrL/yycG_3, Sensor histidine kinase YycG/Two-component regulatory system/integral membrane sensor signal transduction histidine kinase		T	BCAS0619	Bmul_5359 / BMULJ_RS30790	Leu181Phe	CDS: missense variant, moderate						SNP AB	SNP AB
IST419_03607	ABC-2 type transporter	Defense mechanisms	V	BCAM2351	Bmul_3534 / BMULJ_RS24900	Met1*	CDS: stop gained, High		SNP AB	SNP AB	SNP AB	SNP AB
IST419_05223	fhaB/palA/hylA, filamentous hemagglutinin outer membrane protein/hemolysin	Intracellular trafficking, secretion, and vesicular transport	U	-	-	Pro115Leu	CDS: missense variant, moderate			SNP AB	SNP AB	SNP AB
Information Storage and Processing
IST419_01084	rsuA/rluF, pseudouridine synthase, Rsu / RNA-binding S4 domain-containing protein	Translation, ribosomal structure and biogenesis	J	BCAL2094	BMULJ_01993 / Bmul_1254	Val285Ala	CDS: missense variant, moderate	SNP A	SNP A	SNP A	SNP A	SNP A	SNP A
IST419_01084	rsuA/rluF, pseudouridine synthase, Rsu / RNA-binding S4 domain-containing protein		J	BCAL2094	BMULJ_01993 / Bmul_1254	Leu280Pro	CDS: missense variant, moderate		SNP A		SNP A
IST419_01084	rsuA/rluF, pseudouridine synthase, Rsu / RNA-binding S4 domain-containing protein		J	BCAL2094	BMULJ_01993 / Bmul_1254	Ala276_Arg277insGlnAlaProLeuLysAlaAlaSerAlaHisArgIleAlaThrProArgProProAlaLysAlaArgSerValAlaValSerAlaSerValAlaArgArgProThrAlaProHisAlaAlaThrThrThrMetHisValArgValAla	CDS: frameshift variant, moderate	INDEL B					INDEL B
IST419_01084	rsuA/rluF, pseudouridine synthase, Rsu / RNA-binding S4 domain-containing protein		J	BCAL2094	BMULJ_01993 / Bmul_1254	Ala266Val	CDS: missense variant, moderate		SNP A						SNP A
IST419_01084	rsuA/rluF, pseudouridine synthase, Rsu / RNA-binding S4 domain-containing protein		J	BCAL2094	BMULJ_01993 / Bmul_1254	Pro264Arg	CDS: missense variant, moderate		SNP A						SNP A
IST419_01084	rsuA/rluF, pseudouridine synthase, Rsu / RNA-binding S4 domain-containing protein		J	BCAL2094	BMULJ_01993 / Bmul_1254	Ala263_Pro264insArgHisValAlaThrThrThrMetHisValArgValAlaArgAlaProProLysAlaAlaSerAlaHisArgIleAlaThrProArgProProAlaLysAlaArgSerValAlaValSerAlaSerValAlaArgArgProThrAla	CDS: frameshift variant, moderate	INDEL B		INDEL B	INDEL B		INDEL B
IST419_02422	yafY, helix-turn-helix type 11 domain-containing protein	Transcription	K	BCAL3322	Bmul_2679 / BMULJ_RS02790	Gly92Ala	CDS: missense variant, moderate								SNP A
IST419_03081	fixK, Crp/FNR family transcriptional regulator		K	BCAM0049	Bmul_5297 / BMULJ_RS16115	Ala11fs (-8bp)	CDS: frameshift variant, high			INDEL AB	INDEL AB
IST419_03081	fixK, Crp/FNR family transcriptional regulator		K	BCAM0049	Bmul_5297 / BMULJ_RS16115	Pro12fs (-8bp)	CDS: frameshift variant, high			INDEL AB
IST419_00350	putative phage-related protein / YqaJ-like viral recombinase domain	Replication, recombination and repair	L	BCAL1199	-	Thr54Ala	CDS: missense variant, moderate								SNP B
IST419_02115	DNA gyrase subunit A		L	BCAL2957	Bmul_2264 / BMULJ_RS04880	Ser83Arg	CDS: missense variant, moderate								SNP AB
IST419_04560	orfA, putative transposase		L	BCAM1930	-	Glu103Gln	CDS: missense variant, moderate								SNP B
IST419_04562	putative integrase		L	BCAL2755	AI46_RS28850	Met1fs (+21bp)	CDS: frameshift variant, moderate					INDEL B
IST419_04865	transposase IS3/IS911 family protein		L	-	-	Met1*	CDS: stop gained, High							SNP B	SNP AB
IST419_04865	transposase IS3/IS911 family protein		L	-	-	Glu99Asp	CDS: missense variant, moderate				SNP AB		SNP AB	SNP AB
IST419_04866	integrase catalytic subunit		L	BCAS0656	Bmul_5774	His49Gln	CDS: missense variant, moderate						SNP AB
IST419_04866	integrase catalytic subunit		L	BCAS0656	Bmul_5774	Thr69Ser	CDS: missense variant, moderate				SNP B		SNP B	SNP B
Metabolism
IST419_02576	molybdopterin oxidoreductase	Energy production and conversion	C	BCAL3475	Bmul_2849 / BMULJ_RS01945	Lys360Gln	CDS: missense variant, moderate		SNP AB	SNP AB	SNP AB	SNP AB
IST419_03612	fdhA, formaldehyde dehydrogenase		C	BCAM2333	Bmul_3539 / BMULJ_RS24870	Ala160Val	CDS: missense variant, moderate					SNP AB
IST419_03962	betB/gbsA, betaine-aldehyde dehydrogenase		C	BCAM1844	Bmul_3992 / BMULJ_RS22590	Gly105Asp	CDS: missense variant, moderate								SNP AB
IST419_05773	tfdB, monooxygenase FAD-binding protein		C,H	-	Bmul_2460 / BMULJ_RS03850	Leu190Val	CDS: missense variant, moderate		SNP AB	SNP AB	SNP AB	SNP AB
IST419_00066	livF, ABC transporter-like protein	Amino acid transport and metabolism	E	BCAL0016	Bmul_0084 / BMULJ_RS15895	Val185Leu	CDS: missense variant, moderate						SNP AB	SNP AB
IST419_00071	livK, extracellular ligand-binding receptor		E	BCAL0020	Bmul_0089 / BMULJ_RS15875	Gln139Arg	CDS: missense variant, moderate						SNP AB	SNP AB
IST419_00093	putA, trifunctional transcriptional regulator/proline dehydrogenase/pyrroline-5-carboxylate dehydrogenase		E	BCAL0042	Bmul_0114 / BMULJ_RS15755	Pro1142Ala	CDS: missense variant, moderate								SNP AB
IST419_01537	tcyB/yecS, polar amino acid ABC transporter inner membrane subunit		E	BCAL1609	Bmul_1680 / BMULJ_RS07755	Ser165_Ile167dup	CDS: frameshift variant, moderate						INDEL AB	INDEL AB
IST419_01971	astA, argi+S137nine/ornithine succinyltransferase subunit alpha		E	BCAL1060	Bmul_2123 / BMULJ_RS05605	Leu213Arg	CDS: missense variant, moderate					SNP AB
IST419_02455	gltL/aatP, ABC transporter-like protein		E	-	Bmul_2711 / BMULJ_RS02630	Asp168Asn	CDS: missense variant, moderate		SNP AB	SNP AB	SNP AB	SNP AB
IST419_02455	gltL/aatP, ABC transporter-like protein		E	-	Bmul_2711 / BMULJ_RS02630	Gln55*	CDS: stop gained, High								SNP AB
IST419_02769	argH/ASL, argininosuccinate lyase		E	BCAL2638	Bmul_0865 / BMULJ_RS11925	His163Leu	CDS: missense variant, moderate								SNP AB
IST419_03581	soxA, sarcosine oxidase subunit alpha		E	BCAM2389	Bmul_3506 / BMULJ_RS25045	Trp385Arg	CDS: missense variant, moderate						SNP AB	SNP AB
IST419_01882	carB, carbamoyl phosphate synthase large subunit	Nucleotide transport and metabolism	F	BCAL1262	Bmul_2028 / BMULJ_RS06075	Ala945Val	CDS: missense variant, moderate								SNP AB
IST419_01882	carB, carbamoyl phosphate synthase large subunit		F	BCAL1262	Bmul_2028 / BMULJ_RS06075	Cys769Trp	CDS: missense variant, moderate								SNP AB
IST419_01882	carB, carbamoyl phosphate synthase large subunit		F	BCAL1262	Bmul_2028 / BMULJ_RS06075	Cys769Arg	CDS: missense variant, moderate								SNP AB
IST419_02163	relA/spoT, (p)ppGpp synthetase I SpoT/RelA		F	BCAL3010	Bmul_2399 / BMULJ_RS04175	Ile493Met	CDS: missense variant, moderate						SNP AB	SNP AB
IST419_04369	codA, N-isopropylammelide isopropylaminohydrolase		F	BCAM1457	Bmul_4281 / BMULJ_RS21125	Ala85Ser	CDS: missense variant, moderate								SNP AB
IST419_02029	fabF2, 3-oxoacyl-(acyl carrier protein) synthase II	Lipid transport and metabolism	I	BCAL0996	Bmul_2179 / BMULJ_RS05310	Gly145Ala	CDS: missense variant, moderate						SNP AB	SNP AB	SNP AB
IST419_02029	fabF2, 3-oxoacyl-(acyl carrier protein) synthase II		I	BCAL0996	Bmul_2179 / BMULJ_RS05310	Phe74Tyr	CDS: missense variant, moderate		SNP AB	SNP AB	SNP AB	SNP AB
IST419_05562	acetyl-CoA synthetase		I	-	Bmul_5976	Ala257Thr	CDS: missense variant, moderate	SNP B		SNP B	SNP B
IST419_05562	acetyl-CoA synthetase		I	-	Bmul_5976	Glu484Gln	CDS: missense variant, moderate		SNP B			SNP B		SNP B	SNP AB
IST419_00635	ptsH, phosphotransferase system, phosphocarrier protein HPr	Carbohydrate transport and metabolism	G	BCAL0735	Bmul_0442 / BMULJ_RS14050	Gln3fs (-1a)	CDS: frameshift variant, high				INDEL AB
IST419_03450	fucU, transport protein RbsD/FucU		G	BCAM2509	Bmul_3411 / BMULJ_RS25550	Phe115Leu	CDS: missense variant, moderate								SNP AB
IST419_03737	amylo-alpha-1,6-glucosidase		G	BCAM2168	Bmul_3686 / BMULJ_RS24110	Glu133Asp	CDS: missense variant, moderate		SNP AB
IST419_04557	pepM, phosphoenolpyruvate phosphomutase		G	BCAM1245	Bmul_4471 / BMULJ_RS20195	Asp448Glu	CDS: missense variant, moderate						SNP AB	SNP AB
IST419_04936	malto-oligosyltrehalose trehalohydrolase		G	-	Bmul_5487 / BMULJ_RS30125	Asp274Asn	CDS: missense variant, moderate						SNP AB	SNP AB
IST419_04114	hydrophobe/amphiphile efflux-1 (HAE1) family protein / multidrug efflux RND transporter permease subunit	Inorganic ion transport and metabolism	P	BCAL2821	Bmul_0689	Arg619Gly	CDS: missense variant, moderate	SNP AB
IST419_04995	binding-protein-dependent transport system inner membrane protein		P	BCAM0954	Bmul_4663 / BMULJ_RS19235	Ile174Leu	CDS: missense variant, moderate								SNP AB
IST419_03373	hypothetical protein	Secondary metabolites biosynthesis, transport, and catabolism	Q	BCAL0362	Bmul_2900 / BMULJ_RS01670	His225Tyr	CDS: missense variant, moderate		SNP AB	SNP AB	SNP AB	SNP AB
IST419_05081	PHB depolymerase family esterase		Q	BCAL0362	Bmul_2900 / BMULJ_RS01670	Ala272Ser	CDS: missense variant, moderate			SNP AB	SNP AB	SNP AB
Poorly characterized
IST419_00681	pagL, Lipid A deacylase PagL precursor	Function unknown	S	BCAL0788	Bmul_0487 / BMULJ_RS13820	His181fs (+69bp)	CDS: frameshift variant, high				INDEL B
IST419_00836	rlmJ/comJ, Ribosomal RNA large subunit methyltransferase J		S	BCAL2306	Bmul_1063 / BMULJ_RS10915	Leu161Val	CDS: missense variant, moderate								SNP AB
IST419_01128	hypothetical protein		S	-	-	Glu91fs (+39)	CDS: frameshift variant, high								INDEL B
IST419_01285	acoX, ATP-NAD/AcoX kinase		S	BCAL1913	Bmul_1432	Gly82_Val131del (-49bp)	CDS: frameshift variant, moderate						INDEL B
IST419_01797	putative hemolysin-like protein		S	BCAL1281	Bmul_1997 / BMULJ_RS06225	His83fs (-9bp)	CDS: frameshift variant, high					INDEL AB
IST419_01831	hypothetical protein		S	-	Bmul_1835 / BMULJ_RS31735	Arg120fs (+1bp)	CDS: frameshift variant, high				INDEL B
IST419_01831	hypothetical protein		S	-	Bmul_1835 / BMULJ_RS31735	Glu118fs (+28bp)	CDS: frameshift variant, high				INDEL B
IST419_02028	hypothetical protein		S	BCAL2873	Bmul_2178 / BMULJ_RS05315	Ala13Gly	CDS: missense variant, moderate						SNP AB	SNP AB	SNP AB
IST419_02386	tldD, peptidase U62 modulator of DNA gyrase		S	BCAL3281	Bmul_2645 / BMULJ_RS02960	Asn10Lys	CDS: missense variant, moderate			SNP AB	SNP AB	SNP AB
IST419_02810	lptG, YjgP/YjgQ family permease		S	BCAL2678	Bmul_0826 / BMULJ_RS12120	Val168Leu	CDS: missense variant, moderate						SNP AB	SNP AB
IST419_02834	hypothetical protein / Hypothetical phage protein		S	BCAM1900	-	Gln80Leu	CDS: missense variant, moderate						SNP B	SNP B
IST419_02834	hypothetical protein / Hypothetical phage protein		S	BCAM1900	-	Gln81Glu	CDS: missense variant, moderate						SNP B	SNP B
IST419_02834	hypothetical protein / Hypothetical phage protein	Function unknown	S	BCAM1900	-	Ser84fs (+1bp)	CDS: frameshift variant, high						INDEL AB	INDEL AB
IST419_02834	hypothetical protein / Hypothetical phage protein		S	BCAM1900	-	Pro83_Ser84insThr (+3bp)	CDS: frameshift variant, moderate						INDEL AB	INDEL AB
IST419_02834	hypothetical protein / Hypothetical phage protein		S	BCAM1900	-	Ser84fs (+2bp)	CDS: frameshift variant, high						INDEL AB	INDEL AB
IST419_02834	hypothetical protein / Hypothetical phage protein		S	BCAM1900	-	Ser86fs (+8bp)	CDS: frameshift variant, high						INDEL AB
IST419_02834	hypothetical protein / Hypothetical phage protein		S	BCAM1900	-	Ser86fs (+34bp)	CDS: frameshift variant, high						INDEL AB
IST419_03517	hypothetical protein		S	-	-	Met26_Pro50del (-74bp)	CDS: frameshift variant, moderate						INDEL B	INDEL B
IST419_03746	hypothetical protein		S	BCAM2154	Bmul_3695 / BMULJ_RS24065	Val64Met	CDS: missense variant, moderate								SNP AB
IST419_03850	Sel1 domain-containing protein		S	BCAM2008	Bmul_3794 / BMULJ_RS23580	Ala72Pro	CDS: missense variant, moderate								SNP AB
IST419_04769	mcp, hypothetical protein		S	BCAM2689	Bmul_3293 / BMULJ_RS26125	Gly238_Lys239insLysProGluAlaAla	CDS: frameshift variant, moderate	INDEL A		INDEL A	INDEL A
IST419_05096	hypothetical protein		S	BCAM0878	Bmul_4898 / BMULJ_RS18090	Ala115Glu	CDS: missense variant, moderate	SNP AB
IST419_05247	IgA FC receptor precursor		S	-	-	Pro302_Val307del (-17bp)	CDS: frameshift variant, moderate	INDEL A
IST419_05247	IgA FC receptor precursor		S	-	-	Asp153_Pro170del (-51bp)	CDS: frameshift variant, moderate			INDEL B	INDEL B	INDEL B
IST419_05247	IgA FC receptor precursor		S	-	-	Glu150Asp	CDS: missense variant, moderate		SNP A
IST419_05508	hypothetical protein		S	-	-	Ala10Gly	CDS: missense variant, moderate						SNP AB	SNP AB
Intergenic
IST419_00140---IST419_00141	BadF/BadG/BcrA/BcrD type ATPase --- cof family hydrolase	Carbohydrate transport and metabolism --- Function unknown	G/S	-	BMULJ_03109 --- Bmul_0156		IG: (193/161 bp upstream CDS), modifier						SNP B
IST419_00140---IST419_00141	BadF/BadG/BcrA/BcrD type ATPase --- cof family hydrolase	Carbohydrate transport and metabolism --- Function unknown	G/S	-	BMULJ_03109 --- Bmul_0156		IG: (241/113 bp upstream CDS), modifier				SNP B			SNP B
IST419_00140---IST419_00141	BadF/BadG/BcrA/BcrD type ATPase --- cof family hydrolase	Carbohydrate transport and metabolism --- Function unknown	G/S	-	BMULJ_03109 --- Bmul_0156		IG: (242/112 bp upstream CDS), modifier				SNP B			SNP B
IST419_00866---IST419_00867	phosphoesterase DHHA1 --- hypothetical protein	Function unknown --- Carbohydrate transport and metabolism	S/G	-	Bmul_1092 --- BMULJ_02164		IG: (87/183 bp upstream CDS), modifier								SNP AB
IST419_01136-CHR_END	-	Function unknown	S	-	-		IG, modifier								SNP A
IST419_01136-CHR_END	-	Function unknown	S	-	-		IG, modifier								SNP B
IST419_01137---IST419_01138	transposase --- XRE family transcriptional regulator	Function unknown --- Replication, recombination and repair	S/L	-	BMULJ_01960 --- BMULJ_01959		IG: (11/436 bp upstream CDS), modifier						SNP B
IST419_01746---IST419_01747	cytochrome P450 --- tRNA-Cys	Secondary metabolites biosynthesis, transport, and catabolism	Q	-	Bmul_1952 --- Bmul_1953		IG: (4302/1029 bp upstream CDS), modifier						SNP AB	SNP AB
IST419_01799---IST419_01800	hypothetical protein --- hypothetical protein	Function unknown --- Function unknown	S/S	-	-		IG, modifier								SNP B
IST419_01799---IST419_01800	hypothetical protein --- hypothetical protein	Function unknown --- Function unknown	S/S	-	-		IG, modifier								SNP B
IST419_01799---IST419_01800	hypothetical protein --- hypothetical protein	Function unknown --- Function unknown	S/S	-	-		IG, modifier								SNP B
IST419_01799---IST419_01800	hypothetical protein --- hypothetical protein	Function unknown --- Function unknown	S/S	-	-		IG, modifier								SNP B
IST419_02008---IST419_02009	tRNA-Cys(gca) --- tRNA-Gly(gcc)	Translation, ribosomal structure and biogenesis	J	-	-		IG: (99/2 bp upstream CDS), modifier							SNP B
IST419_02034---IST419_02035	plsX, putative glycerol-3-phosphate acyltransferase PlsX --- rpmF, 50S ribosomal protein L32	Lipid transport and metabolism --- Translation, ribosomal structure and biogenesis	I/J	-	BMULJ_01057 --- BMULJ_01058		IG: (37/93 bp upstream CDS), modifier								SNP AB
IST419_02160---IST419_02161	tRNA-Arg --- tRNA-Arg	Translation, ribosomal structure and biogenesis	J	-	-		IG: (136/196 bp upstream CDS), modifier	SNP B						SNP B
IST419_02160---IST419_02161	tRNA-Arg --- tRNA-Arg	Translation, ribosomal structure and biogenesis	J	-	-		IG: (119/179 bp upstream CDS), modifier	SNP AB			SNP AB
IST419_02160---IST419_02161	tRNA-Arg --- tRNA-Arg	Translation, ribosomal structure and biogenesis	J	-	-		IG: (121/177 bp upstream CDS), modifier	SNP B						SNP B
IST419_02160---IST419_02161	tRNA-Arg --- tRNA-Arg	Translation, ribosomal structure and biogenesis	J	-	-		IG: (122/176 bp upstream CDS), modifier	SNP B						SNP B
IST419_02160---IST419_02161	tRNA-Arg --- tRNA-Arg	Translation, ribosomal structure and biogenesis	J	-	-		IG: (124/174 bp upstream CDS), modifier	SNP B						SNP B
IST419_02160---IST419_02161	tRNA-Arg --- tRNA-Arg	Translation, ribosomal structure and biogenesis	J	-	-		IG: (131/167 bp upstream CDS), modifier	SNP B						SNP B
IST419_02160---IST419_02161	tRNA-Arg --- tRNA-Arg	Translation, ribosomal structure and biogenesis	J	-	-		IG: (134/164 bp upstream CDS), modifier			SNP A
IST419_02160---IST419_02161	tRNA-Arg --- tRNA-Arg	Translation, ribosomal structure and biogenesis	J	-	-		IG: (136/162 bp upstream CDS), modifier							SNP A
IST419_02646---IST419_02647	hypothetical protein --- two component transcriptional regulator	Function unknown --- Signal transduction mechanisms	S/T	-	BMULJ_02269 --- Bmul_0994		IG: (18/128 bp upstream CDS), modifier						SNP AB	SNP AB
IST419_02785---IST419_02786	DoxX family protein --- cobyric acid synthase	Function unknown --- Coenzyme transport and metabolism	S/H	-	Bmul_0849 --- Bmul_0848		IG: (300/199 bp upstream CDS), modifier				SNP B
IST419_03112---IST419_03113	cobyrinic acid ac-diamide synthase --- arsenate reductase	Cell cycle control, cell division, chromosome partitioning --- Inorganic ion transport and metabolism	D/P	-	BMULJ_05360 --- BMULJ_05359		IG: (442/2 bp upstream CDS), modifier			SNP B
IST419_03270---IST419_03271	aldehyde dehydrogenase --- LysR family transcriptional regulator	Energy production and conversion --- Transcription	C/K	-	-		IG: (102/282 bp upstream CDS), modifier					SNP AB
IST419_03270---IST419_03271	aldehyde dehydrogenase --- LysR family transcriptional regulator	Energy production and conversion --- Transcription	C/K	-	-		IG: (104/280 bp upstream CDS), modifier					SNP A
IST419_03270---IST419_03271	aldehyde dehydrogenase --- LysR family transcriptional regulator	Energy production and conversion --- Transcription	C/K	-	-		IG: (108/276 bp upstream CDS), modifier					SNP A
IST419_03270---IST419_03271	aldehyde dehydrogenase --- LysR family transcriptional regulator	Energy production and conversion --- Transcription	C/K	-	-		IG: (120/264 bp upstream CDS), modifier					SNP A
IST419_03270---IST419_03271	aldehyde dehydrogenase --- LysR family transcriptional regulator	Energy production and conversion --- Transcription	C/K	-	-		IG: (121/263 bp upstream CDS), modifier					SNP A
IST419_03270---IST419_03271	aldehyde dehydrogenase --- LysR family transcriptional regulator	Energy production and conversion --- Transcription	C/K	-	-		IG: (127/257 bp upstream CDS), modifier					SNP A
IST419_03286---IST419_03287	activator of Hsp90 ATPase 1 family protein --- N-acetyltransferase GCN5	Function unknown --- Transcription	S/K	-	BMULJ_05205 --- Bmul_3322		IG: (313/187 bp upstream CDS), modifier		SNP A
IST419_03294---IST419_03295	17 kDa surface antigen --- hypothetical protein / allantoin catabolism protein	Function unknown --- Function unknown	S/S	-	Bmul_3329 --- Bmul_3330		IG: (934/315 bp upstream CDS), modifier						SNP AB	SNP AB
IST419_03470---IST419_03471	hypothetical protein --- phosphate transporter	Function unknown --- Inorganic ion transport and metabolism	S/P	-	Bmul_3431 --- Bmul_3432		IG: (600/950 bp upstream CDS), modifier								SNP A
IST419_03470---IST419_03471	hypothetical protein --- phosphate transporter	Function unknown --- Inorganic ion transport and metabolism	S/P	-	Bmul_3431 --- Bmul_3432		IG: (687/863 bp upstream CDS), modifier					SNP A
IST419_03861---IST419_03862	3-ketoacyl-ACP reductase --- short chain dehydrogenase	Lipid transport and metabolism --- Function unknown	I/S	BCAM2001 --- BCAM2002	BMULJ_04714 --- BMULJ_04713		IG: (374/338 bp upstream CDS), modifier	SNP B	SNP B		SNP B			SNP B
IST419_03861---IST419_03862	3-ketoacyl-ACP reductase --- short chain dehydrogenase	Lipid transport and metabolism --- Function unknown	I/S	BCAM2001 --- BCAM2002	BMULJ_04714 --- BMULJ_04713		IG: (374/338 bp upstream CDS), modifier	SNP B			SNP B
IST419_04463---IST419_04464	Crp/FNR family transcriptional regulator --- acyl carrier protein	Signal transduction mechanisms --- Lipid transport and metabolism	T/I	-	Bmul_4390 --- BMULJ_04116		IG: (102/68 bp upstream CDS), modifier						SNP AB	SNP B
IST419_04561---IST419_04562	putative integrase --- putative integrase	Replication, recombination and repair	L/L	BCAM1929 --- BCAL2755	-		IG: (24/3 bp upstream CDS), modifier					SNP B
IST419_04561---IST419_04562	putative integrase --- putative integrase	Replication, recombination and repair	L/L	BCAM1929 --- BCAL2755	-		IG: (25/2 bp upstream CDS), modifier		SNP B		SNP B
IST419_04769---IST419_04770	hypothetical protein --- hypothetical protein	Function unknown --- Function unknown	S/S	-	-		IG: (65/110 bp upstream CDS), modifier				SNP B
IST419_04864---IST419_04865	LysR family transcriptional regulator --- transposase IS3/IS911 family protein	Transcription --- Replication, recombination and repair	K/L	-	-		IG: (126/15 bp upstream CDS), modifier								SNP AB
IST419_04909---IST419_04910	Low affinity iron permease --- FRG domain-containing protein	Function unknown --- Function unknown	S/S	-	Bmul_5514 --- BMULJ_05983		IG: (219/141 bp upstream CDS), modifier							SNP A
IST419_04909---IST419_04910	Low affinity iron permease --- FRG domain-containing protein	Function unknown --- Function unknown	S/S	-	Bmul_5514 --- BMULJ_05983		IG: (226/134 bp upstream CDS), modifier			SNP A
IST419_04909---IST419_04910	Low affinity iron permease --- FRG domain-containing protein	Function unknown --- Function unknown	S/S	-	Bmul_5514 --- BMULJ_05983		IG: (240/120 bp upstream CDS), modifier						SNP AB
IST419_05010---IST419_05011	NAD-dependent deacetylase --- luciferase family protein	Transcription --- Energy production and conversion	K/C	-	Bmul_4678 --- Bmul_4679		IG: (1162/15 bp upstream CDS), modifier					SNP AB
IST419_05094---IST419_05095	glycoside hydrolase family protein --- methyltransferase type 11	Carbohydrate transport and metabolism --- Function unknown	G/S	-	Bmul_4896 --- Bmul_4897		IG: (165/284 bp upstream CDS), modifier	SNP A
IST419_05094---IST419_05095	glycoside hydrolase family protein --- methyltransferase type 11	Carbohydrate transport and metabolism --- Function unknown	G/S	-	Bmul_4896 --- Bmul_4897		IG: (191/258 bp upstream CDS), modifier								SNP A
IST419_05094---IST419_05095	glycoside hydrolase family protein --- methyltransferase type 11	Carbohydrate transport and metabolism --- Function unknown	G/S	-	Bmul_4896 --- Bmul_4897		IG: (112/237 bp upstream CDS), modifier								SNP A
IST419_05136---IST419_05137	AraC family transcriptional regulator --- OsmC family protein	Transcription --- Post-translational modification, protein turnover, and chaperones	K/O	-	BMULJ_03578 --- BMULJ_03577		IG: (265/151 bp upstream CDS), modifier						SNP AB	SNP AB
IST419_05659---IST419_05660	2-dehydropantoate 2-reductase --- putative permease	Coenzyme transport and metabolism --- Carbohydrate transport and metabolism	H/G	-	Bmul_6083 --- Bmul_6084		IG: (32/119 bp upstream CDS), modifier							SNP AB
Syn -- synonymous_variant
IST419_00003	rhs element vgr protein / ImpA family type VI secretion-associated protein	Function unknown	S	-	BMULJ_02901	Ser589Ser	CDS: synonymous variant, low				SNP B
IST419_00003	rhs element vgr protein / ImpA family type VI secretion-associated protein		S	-	BMULJ_02901	Gln545Gln	CDS: synonymous variant, low					SNP B
IST419_00003	rhs element vgr protein / ImpA family type VI secretion-associated protein		S	-	BMULJ_02901	Lys523Lys	CDS: synonymous variant, low		SNP B
IST419_00003	rhs element vgr protein / ImpA family type VI secretion-associated protein		S	-	BMULJ_02901	Ser522Ser	CDS: synonymous variant, low		SNP B
IST419_00003	rhs element vgr protein / ImpA family type VI secretion-associated protein		S	-	BMULJ_02901	Tyr520Tyr	CDS: synonymous variant, low		SNP B
IST419_00003	rhs element vgr protein / ImpA family type VI secretion-associated protein		S	-	BMULJ_02901	Arg479Arg	CDS: synonymous variant, low	SNP B	SNP B			SNP B
IST419_00350	putative phage-related protein / YqaJ-like viral recombinase domain	Replication, recombination and repair	L	BCAL1199	-	Arg305Arg	CDS: synonymous variant, low		SNP B				SNP B	SNP B
IST419_00350	putative phage-related protein / YqaJ-like viral recombinase domain		L	BCAL1199	-	Ala304Ala	CDS: synonymous variant, low		SNP B				SNP B	SNP B
IST419_00350	putative phage-related protein / YqaJ-like viral recombinase domain		L	BCAL1199	-	Gln275Gln	CDS: synonymous variant, low		SNP B				SNP B
IST419_00350	putative phage-related protein / YqaJ-like viral recombinase domain		L	BCAL1199	-	Thr138Thr	CDS: synonymous variant, low				SNP B				SNP B
IST419_00350	putative phage-related protein / YqaJ-like viral recombinase domain		L	BCAL1199	-	Pro79Pro	CDS: synonymous variant, low							SNP B	SNP AB
IST419_00350	putative phage-related protein / YqaJ-like viral recombinase domain		L	BCAL1199	-	Ala65Ala	CDS: synonymous variant, low							SNP B	SNP AB
IST419_00350	putative phage-related protein / YqaJ-like viral recombinase domain		L	BCAL1199	-	Gly63Gly	CDS: synonymous variant, low							SNP B
IST419_00350	putative phage-related protein / YqaJ-like viral recombinase domain		L	BCAL1199	-	Thr62Thr	CDS: synonymous variant, low							SNP B
IST419_00350	putative phage-related protein / YqaJ-like viral recombinase domain		L	BCAL1199	-	Leu55Leu	CDS: synonymous variant, low								SNP B
IST419_00350	putative phage-related protein / YqaJ-like viral recombinase domain		L	BCAL1199	-	Leu48Leu	CDS: synonymous variant, low								SNP B
IST419_00350	putative phage-related protein / YqaJ-like viral recombinase domain		L	BCAL1199	-	Asp28Asp	CDS: synonymous variant, low								SNP B
IST419_00350	putative phage-related protein / YqaJ-like viral recombinase domain		L	BCAL1199	-	Glu23Glu	CDS: synonymous variant, low								SNP B
IST419_00350	putative phage-related protein / YqaJ-like viral recombinase domain		L	BCAL1199	-	Pro14Pro	CDS: synonymous variant, low								SNP B
IST419_00350	putative phage-related protein / YqaJ-like viral recombinase domain		L	BCAL1199	-	His5His	CDS: synonymous variant, low	SNP B							SNP B
IST419_00352	hypothetical protein	Function unknown	S	BCAL2507	-	Asn174Asn	CDS: synonymous variant, low			SNP AB	SNP AB	SNP AB
IST419_00352	hypothetical protein		S	BCAL2507	-	Gly173Gly	CDS: synonymous variant, low			SNP AB	SNP AB	SNP AB
IST419_00352	hypothetical protein		S	BCAL2507	-	Leu168Leu	CDS: synonymous variant, low			SNP AB	SNP AB	SNP AB
IST419_00352	hypothetical protein		S	BCAL2507	-	Thr125Thr	CDS: synonymous variant, low			SNP B		SNP B
IST419_00352	hypothetical protein		S	BCAL2507	-	Gln106Gln	CDS: synonymous variant, low			SNP AB	SNP AB	SNP AB
IST419_00352	hypothetical protein		S	BCAL2507	-	Phe105Phe	CDS: synonymous variant, low			SNP AB	SNP AB	SNP AB
IST419_01281	helix-hairpin-helix DNA-binding motif-containing protein	Replication, recombination and repair	L	-	Bmul_1428	Gly70Gly	CDS: synonymous variant, low						SNP AB	SNP AB
IST419_01652	electron-transferring-flavoprotein dehydrogenase	Energy production and conversion	C	-	Bmul_1788	Glu186Glu	CDS: synonymous variant, low					SNP B
IST419_01652	electron-transferring-flavoprotein dehydrogenase		C	-	Bmul_1788	Leu202Leu	CDS: synonymous variant, low		SNP B		SNP B
IST419_01652	electron-transferring-flavoprotein dehydrogenase		C	-	Bmul_1788	Ile297Ile	CDS: synonymous variant, low		SNP B		SNP B
IST419_01652	electron-transferring-flavoprotein dehydrogenase		C	-	Bmul_1788	Ala299Ala	CDS: synonymous variant, low		SNP B
IST419_01831	hypothetical protein	Function unknown	S	-	Bmul_1835 / BMULJ_RS31735	Leu119Leu	CDS: synonymous variant, low				SNP B
IST419_02325	diguanylate phosphodiesterase	Signal transduction mechanisms	T	-	Bmul_2567	Leu107Leu	CDS: synonymous variant, low								SNP AB
IST419_02493	malic enzyme	Energy production and conversion	C	-	Bmul_2754	Arg516Arg	CDS: synonymous variant, low	SNP AB
IST419_03243	2-methylisocitrate lyase / methylisocitrate lyase	Carbohydrate transport and metabolism	G		Bmul_3287	Phe13Phe	CDS: synonymous variant, low						SNP AB	SNP AB
IST419_03734	integral membrane sensor signal transduction histidine kinase	Signal transduction mechanisms	T	-	BMULJ_04839	Leu101Leu	CDS: synonymous variant, low					SNP AB
IST419_04111	transposase mutator type	Replication, recombination and repair	L	-	BMULJ_03791	Leu214Leu	CDS: synonymous variant, low								SNP B
IST419_04111	transposase mutator type		L	-	BMULJ_03791	Leu216Leu	CDS: synonymous variant, low								SNP B
IST419_04111	transposase mutator type		L	-	BMULJ_03791	Val231Val	CDS: synonymous variant, low								SNP B
IST419_04111	transposase mutator type		L	-	BMULJ_03791	Ile242Ile	CDS: synonymous variant, low								SNP B
IST419_04111	transposase mutator type		L	-	BMULJ_03791	Pro254Pro	CDS: synonymous variant, low								SNP B
IST419_04179	chromate transporter	Inorganic ion transport and metabolism	P	-	BMULJ_02506	Ser290Ser	CDS: synonymous variant, low						SNP AB	SNP AB
IST419_04496	thioesterase superfamily protein	Function unknown	S	-	-	Leu33Leu	CDS: synonymous variant, low								SNP AB
IST419_04574	polysaccharide deacetylase	Carbohydrate transport and metabolism	G	-	BMULJ_04027	Pro261Pro	CDS: synonymous variant, low	SNP AB
IST419_04865	transposase IS3/IS911 family protein	Replication, recombination and repair	L	-	-	Glu34Glu	CDS: synonymous variant, low						SNP B	SNP B
IST419_04994	binding-protein-dependent transport system inner membrane protein	Inorganic ion transport and metabolism	P	-	Bmul_4662	Gly205Gly	CDS: synonymous variant, low		SNP B	SNP B		SNP B	SNP B		SNP AB
IST419_04994	binding-protein-dependent transport system inner membrane protein		P	-	Bmul_4662	Thr189Thr	CDS: synonymous variant, low	SNP B	SNP B	SNP B		SNP B			SNP AB
IST419_04994	binding-protein-dependent transport system inner membrane protein		P	-	Bmul_4662	Asn185Asn	CDS: synonymous variant, low	SNP B	SNP B	SNP B		SNP B			SNP AB
IST419_04995	binding-protein-dependent transport system inner membrane protein		P	BCAM0954	Bmul_4663 / BMULJ_RS19235	Lys122Lys	CDS: synonymous variant, low	SNP B	SNP B	SNP B	SNP B	SNP B	SNP B	SNP B	SNP AB
IST419_05247	IgA FC receptor precursor	Function unknown	S	-	-	Pro149Pro	CDS: synonymous variant, low		SNP A
IST419_05453	hypothetical protein		S	BCAL2511	-	Gln193Gln	CDS: synonymous variant, low			SNP AB	SNP AB	SNP A
IST419_05453	hypothetical protein		S	BCAL2511	-	Leu212Leu	CDS: synonymous variant, low			SNP AB	SNP AB	SNP AB
IST419_05453	hypothetical protein		S	BCAL2511	-	Ile217Ile	CDS: synonymous variant, low			SNP AB	SNP AB	SNP AB
IST419_05562	acetyl-CoA synthetase	Lipid transport and metabolism	I	-	Bmul_5976	Glu199Glu	CDS: synonymous variant, low	SNP B			SNP B		SNP B
IST419_05562	acetyl-CoA synthetase		I	-	Bmul_5976	Thr304Thr	CDS: synonymous variant, low			SNP B	SNP B	SNP B
IST419_05562	acetyl-CoA synthetase		I	-	Bmul_5976	Lys322Lys	CDS: synonymous variant, low			SNP B			SNP B
IST419_05562	acetyl-CoA synthetase		I	-	Bmul_5976	His339His	CDS: synonymous variant, low	SNP B		SNP B	SNP B
IST419_05562	acetyl-CoA synthetase		I	-	Bmul_5976	Gly366Gly	CDS: synonymous variant, low		SNP B	SNP B	SNP B		SNP B	SNP B	SNP AB
IST419_05562	acetyl-CoA synthetase		I	-	Bmul_5976	Ala393Ala	CDS: synonymous variant, low			SNP B	SNP B	SNP B		SNP B	SNP AB
IST419_05562	acetyl-CoA synthetase		I	-	Bmul_5976	Gly489Gly	CDS: synonymous variant, low		SNP B					SNP B	SNP AB
IST419_05562	acetyl-CoA synthetase		I	-	Bmul_5976	Asp663Asp	CDS: synonymous variant, low								SNP AB

## Sheet: Comprehensive_matrix
	Locus/Gene name	COG Symbol	IST424	IST453	IST455A	IST455B	IST461	IST495A	IST495B	IST4119
	Cellular Processes and Signaling
	wbiI/capD	M
	gspA/cps1D	M
	rmlB/rflB	M
	mpl/BCAL3416/Bmul_2775	M
	BCAM2172/Bmul_3684	M
	flgD	N
	Hap/Bmul_4138	O
	osmC	O
	hprK	T
	Bmul_2085	T
	fgrL/yycG_3/BCAS0619/Bmul__5359	T
	Bmul_5359	V
	fhaB/palA/hylA	U													CDS: missense variant, moderate
	INFORMATION STORAGE AND PROCESSING														CDS: frameshift variant, High/moderate
	rsuA/rluF/Bmul_1254	J													IG: (INDEL), modifier
	rsuA/rluF/Bmul_1254	J													IG: (SNP), modifier
	rsuA/rluF/Bmul_1254	J													CDS: synonymous variant, low
	rsuA/rluF/Bmul_1254	J
	rsuA/rluF/Bmul_1254	J
	rsuA/rluF/Bmul_1254	J
	yafY/Bmul_2679	K
	fixK/Bmul_5297	K
	fixK/Bmul_5297	K
	YqaJ/BCAL1199	L
	Bmul_2264	L
	orfA	L
	BCAL2755	L
	IS3/IS911	L
	IS3/IS911	L
	Bmul_5774	L
	Bmul_5774	L
	Metabolism
	BCAL3475	C
	fdhA	C
	betB/gbsA	C
	tfdB	C,H
	livF	E
	livK	E
	putA	E
	tcyB/yecS	E
	astA	E
	gltL/aatP	E
	gltL/aatP	E
	argH/ASL	E
	soxA	E
	carB	F
	carB	F
	carB	F
	relA/spoT	F
	codA,	F
	fabF2	I
	fabF2	I
	Bmul_5976	I
	Bmul_5976	I
	ptsH	G
	rbsD/fucU	G
	Bmul_3686	G
	pepM	G
	Bmul_5487	G
	Bmul_0689	P
	Bmul_4663	P
	Bmul_2900	Q
	Bmul_2900	Q
	Poorly characterized
	pagL/BMULJ_RS13820	S
	rlmJ/comJ/Bmul_1063	S
	hypothetical protein	S
	acoX/Bmul_1432	S
	Bmul_1997	S
	Bmul_1835	S
	Bmul_1835	S
	Bmul_2178	S
	tldD/Bmul_2645	S
	lptG/YjgP	S
	Hypothetical phage protein/BCAM1900	S
	Hypothetical phage protein/BCAM1900	S
	Hypothetical phage protein/BCAM1900	S
	Hypothetical phage protein/BCAM1900	S
	Hypothetical phage protein/BCAM1900	S
	Hypothetical phage protein/BCAM1900	S
	Hypothetical phage protein/BCAM1900	S
	hypothetical protein	S
	Bmul_3695	S
	Bmul_3794	S
	mcp/Bmul_3293	S
	Bmul_4898	S
	hypothetical IgA FC receptor precursor	S
	hypothetical IgA FC receptor precursor	S
	hypothetical IgA FC receptor precursor	S
	hypothetical protein	S
	IG -- Intergenic
	BadF/BadG/BcrA/BMULJ_03109 --- Bmul_0156	G/S
	BadF/BadG/BcrA/BMULJ_03109 --- Bmul_0156	G/S
	BadF/BadG/BcrA/BMULJ_03109 --- Bmul_0156	G/S
	Bmul_1092 --- BMULJ_02164	S/G
	-	S
	-	S
	BMULJ_01960 --- BMULJ_01959	S/L
	Bmul_1952 --- Bmul_1953	Q
	hypothetical protein --- hypothetical protein	S/S
	hypothetical protein --- hypothetical protein	S/S
	hypothetical protein --- hypothetical protein	S/S
	hypothetical protein --- hypothetical protein	S/S
	tRNA-Cys(gca) --- tRNA-Gly(gcc)	J
	plsX/BMULJ_01057 --- rpmF/BMULJ_01058	I/J
	tRNA-Arg --- tRNA-Arg	J
	tRNA-Arg --- tRNA-Arg	J
	tRNA-Arg --- tRNA-Arg	J
	tRNA-Arg --- tRNA-Arg	J
	tRNA-Arg --- tRNA-Arg	J
	tRNA-Arg --- tRNA-Arg	J
	tRNA-Arg --- tRNA-Arg	J
	tRNA-Arg --- tRNA-Arg	J
	BMULJ_02269 --- Bmul_0994	S/T
	Bmul_0849 --- Bmul_0848	S/H
	BMULJ_05360 --- BMULJ_05359	D/P
	IST419_03270---IST419_03271	C/K
	IST419_03270---IST419_03271	C/K
	IST419_03270---IST419_03271	C/K
	IST419_03270---IST419_03271	C/K
	IST419_03270---IST419_03271	C/K
	IST419_03270---IST419_03271	C/K
	BMULJ_05205 --- Bmul_3322	S/K
	Bmul_3329 --- Bmul_3330	S/S
	Bmul_3431 --- Bmul_3432	S/P
	Bmul_3431 --- Bmul_3432	S/P
	BMULJ_04714 --- BMULJ_04713	I/S
	BMULJ_04714 --- BMULJ_04713	I/S
	Crp/FNR/Bmul_4390 --- BMULJ_04116	T/I
	BCAM1929 --- BCAL2755	L/L
	BCAM1929 --- BCAL2755	L/L
	hypothetical protein --- hypothetical protein	S/S
	LysR family transcriptional regulator --- transposase IS3/IS911 family protein	K/L
	Bmul_5514 --- BMULJ_05983	S/S
	Bmul_5514 --- BMULJ_05983	S/S
	Bmul_5514 --- BMULJ_05983	S/S
	Bmul_4678 --- Bmul_4679	K/C
	Bmul_4896 --- Bmul_4897	G/S
	Bmul_4896 --- Bmul_4897	G/S
	Bmul_4896 --- Bmul_4897	G/S
	BMULJ_03578 --- BMULJ_03577	K/O
	Bmul_6083 --- Bmul_6084	H/G
	Syn -- synonymous_variant
	BMULJ_02901	S
	BMULJ_02901	S
	BMULJ_02901	S
	BMULJ_02901	S
	BMULJ_02901	S
	BMULJ_02901	S
	putative phage-related protein/BCAL1199	L
	putative phage-related protein	L
	putative phage-related protein	L
	putative phage-related protein	L
	putative phage-related protein	L
	putative phage-related protein	L
	putative phage-related protein	L
	putative phage-related protein	L
	putative phage-related protein	L
	putative phage-related protein	L
	putative phage-related protein	L
	putative phage-related protein	L
	putative phage-related protein	L
	putative phage-related protein	L
	hypothetical protein/BCAL2507	S
	hypothetical protein/BCAL2507	S
	hypothetical protein/BCAL2507	S
	hypothetical protein/BCAL2507	S
	hypothetical protein/BCAL2507	S
	hypothetical protein/BCAL2507	S
	Bmul_1428	L
	Bmul_1788	C
	Bmul_1788	C
	Bmul_1788	C
	Bmul_1788	C
	Bmul_1835	S
	Bmul_2567	T
	Bmul_2754	C
	Bmul_3287	G
	BMULJ_04839	T
	BMULJ_03791	L
	BMULJ_03791	L
	BMULJ_03791	L
	BMULJ_03791	L
	BMULJ_03791	L
	BMULJ_02506	P
	IST419_04496	S
	BMULJ_04027	G
	IS3/IS911	L
	Bmul_4662	P
	Bmul_4662	P
	Bmul_4662	P
	Bmul_4663	P
	hypothetical IgA FC receptor precursor	S
	IST419_05453	S
	IST419_05453	S
	IST419_05453	S
	Bmul_5976	I
	Bmul_5976	I
	Bmul_5976	I
	Bmul_5976	I
	Bmul_5976	I
	Bmul_5976	I
	Bmul_5976	I
	Bmul_5976	I
